# Supplementary material for: Emetine induces chemosensitivity and reduces clonogenicity of acute myeloid leukemia cells
Source: Oncotarget. 2016 Mar 15;7(17):23239–50. doi: 10.18632/oncotarget.8096 (PMC5029623; doi:10.18632/oncotarget.8096)
Supplement: Supplementary file 2 [file oncotarget-07-23239-s002.xlsx]

## Sheet: Supplementary Table 1
Probe Set ID	Gene Symbol	Entrez Gene ID	UniGene ID	Ensembl
200648_s_at	GLUL	2752	Hs.518525 /// Hs.559602	ENSG00000135821 /// OTTHUMG00000037407
200697_at	HK1	3098	Hs.370365	ENSG00000156515 /// OTTHUMG00000018380
200704_at	LITAF	9516	Hs.459940 /// Hs.561271 /// Hs.593517	ENSG00000189067 /// OTTHUMG00000177415
200706_s_at	LITAF	9516	Hs.459940 /// Hs.561271 /// Hs.593517	ENSG00000189067 /// OTTHUMG00000177415
200748_s_at	FTH1	2495	Hs.524910 /// Hs.645560	ENSG00000167996 /// ENSG00000237264 /// OTTHUMG00000164678 /// OTTHUMG00000166217
200766_at	CTSD	1509	Hs.654447	ENSG00000117984 /// OTTHUMG00000044760
200771_at	LAMC1	3915	Hs.609663 /// Hs.707459	ENSG00000135862 /// OTTHUMG00000035418
200784_s_at	LRP1	4035	Hs.162757 /// Hs.610685 /// Hs.618682	ENSG00000123384 /// OTTHUMG00000044412
200785_s_at	LRP1	4035	Hs.162757 /// Hs.610685 /// Hs.618682	ENSG00000123384 /// OTTHUMG00000044412
200796_s_at	MCL1	4170	Hs.540402 /// Hs.623586 /// Hs.632486	ENSG00000143384 /// OTTHUMG00000034867
200797_s_at	MCL1	4170	Hs.540402 /// Hs.623586 /// Hs.632486	ENSG00000143384 /// OTTHUMG00000034867
200798_x_at	MCL1	4170	Hs.540402 /// Hs.623586 /// Hs.632486	ENSG00000143384 /// OTTHUMG00000034867
200839_s_at	CTSB	1508	Hs.520898	---
200878_at	EPAS1	2034	Hs.468410 /// Hs.612254	ENSG00000116016 /// OTTHUMG00000128818
200904_at	HLA-E	3133	Hs.650174 /// Hs.743679	ENSG00000204592 /// ENSG00000206493 /// ENSG00000225201 /// ENSG00000229252 /// ENSG00000230254 /// ENSG00000233904 /// ENSG00000236632 /// OTTHUMG00000004820 /// OTTHUMG00000031155 /// OTTHUMG00000031437 /// OTTHUMG00000132983 /// OTTHUMG00000148925 /// OTTHUMG00000149205 /// OTTHUMG00000149447
200920_s_at	BTG1	694	Hs.255935 /// Hs.710041	ENSG00000133639 /// ENSG00000257922 /// OTTHUMG00000170092
200921_s_at	BTG1	694	Hs.255935 /// Hs.710041	ENSG00000133639 /// OTTHUMG00000170092
200958_s_at	SDCBP	6386	Hs.200804	ENSG00000137575 /// OTTHUMG00000164303
200989_at	HIF1A	3091	Hs.597216 /// Hs.630364	ENSG00000100644 /// OTTHUMG00000140344
201005_at	CD9	928	Hs.114286	ENSG00000010278 /// OTTHUMG00000044400
201041_s_at	DUSP1	1843	Hs.171695 /// Hs.710943	ENSG00000120129 /// OTTHUMG00000130523
201089_at	ATP6V1B2	526	Hs.295917	ENSG00000147416 /// OTTHUMG00000131073
201118_at	PGD	5226	Hs.464071	ENSG00000142657 /// OTTHUMG00000001905
201141_at	GPNMB	10457	Hs.190495 /// Hs.602515 /// Hs.605668 /// Hs.639968	ENSG00000136235 /// OTTHUMG00000022811
201169_s_at	BHLHE40	8553	Hs.171825 /// Hs.744856	ENSG00000134107 /// OTTHUMG00000119035
201236_s_at	BTG2	7832	Hs.519162	ENSG00000159388 /// OTTHUMG00000035834
201295_s_at	WSB1	26118	Hs.446017 /// Hs.605488 /// Hs.700832 /// Hs.713635	ENSG00000109046 /// OTTHUMG00000132293
201384_s_at	NBR1	4077	Hs.277721	ENSG00000188554 /// OTTHUMG00000180878
201392_s_at	IGF2R	3482	Hs.487062	ENSG00000197081 /// OTTHUMG00000015945
201393_s_at	IGF2R	3482	Hs.487062	ENSG00000197081 /// OTTHUMG00000015945
201416_at	SOX4	6659	Hs.643910	OTTHUMG00000016101
201417_at	SOX4	6659	Hs.603902 /// Hs.643910 /// Hs.653479	ENSG00000124766 /// OTTHUMG00000016101
201422_at	IFI30 /// PIK3R2	5296 /// 10437	Hs.14623 /// Hs.708970	ENSG00000216490
201464_x_at	JUN	3725	Hs.525704 /// Hs.696684	ENSG00000177606 /// OTTHUMG00000008376
201466_s_at	JUN	3725	Hs.525704 /// Hs.696684	ENSG00000177606 /// OTTHUMG00000008376
201473_at	JUNB	3726	Hs.25292	ENSG00000171223 /// OTTHUMG00000180373
201502_s_at	NFKBIA	4792	Hs.81328	ENSG00000100906 /// OTTHUMG00000140220
201531_at	ZFP36	7538	Hs.534052	ENSG00000128016 /// OTTHUMG00000182970
201540_at	FHL1	2273	Hs.435369 /// Hs.619207	ENSG00000022267 /// OTTHUMG00000022504
201666_at	TIMP1	7076	Hs.522632	ENSG00000102265 /// OTTHUMG00000021447
201669_s_at	MARCKS	4082	Hs.519909 /// Hs.596044 /// Hs.713390	ENSG00000155130 /// OTTHUMG00000015406
201739_at	SGK1	6446	Hs.510078 /// Hs.592724 /// Hs.615835 /// Hs.736222	ENSG00000118515 /// OTTHUMG00000015613
201743_at	CD14	929	Hs.163867	ENSG00000170458 /// OTTHUMG00000129507
201753_s_at	ADD3	120	Hs.501012	ENSG00000148700 /// OTTHUMG00000019032
201760_s_at	WSB2	55884	Hs.506985	ENSG00000176871 /// OTTHUMG00000168885
201780_s_at	RNF13	11342	Hs.12333	ENSG00000082996 /// OTTHUMG00000150338
201925_s_at	CD55	1604	Hs.126517 /// Hs.609950 /// Hs.732565	ENSG00000196352 /// OTTHUMG00000036255
201940_at	CPD	1362	Hs.446079 /// Hs.606696 /// Hs.608790	ENSG00000108582 /// OTTHUMG00000132797
201941_at	CPD	1362	Hs.446079 /// Hs.606696 /// Hs.608790	ENSG00000108582 /// OTTHUMG00000132797
201942_s_at	CPD	1362	Hs.446079 /// Hs.606696 /// Hs.608790	ENSG00000108582 /// OTTHUMG00000132797
201943_s_at	CPD	1362	Hs.446079 /// Hs.606696 /// Hs.608790	ENSG00000108582 /// OTTHUMG00000132797
201963_at	ACSL1	2180	Hs.406678	ENSG00000151726 /// OTTHUMG00000160547
201975_at	CLIP1	6249	Hs.524809 /// Hs.682942	ENSG00000130779 /// OTTHUMG00000168922
201999_s_at	DYNLT1	6993	Hs.445999	ENSG00000146425 /// OTTHUMG00000015918
202146_at	IFRD1	3475	Hs.702661 /// Hs.729518 /// Hs.744747 /// Hs.7879	ENSG00000006652 /// OTTHUMG00000155124
202147_s_at	IFRD1	3475	Hs.702661 /// Hs.729518 /// Hs.744747 /// Hs.7879	ENSG00000006652 /// OTTHUMG00000155124
202173_s_at	VEZF1	7716	Hs.463569 /// Hs.592377 /// Hs.710664 /// Hs.714434	ENSG00000136451 /// OTTHUMG00000178777
202275_at	G6PD	2539	Hs.461047 /// Hs.684904	ENSG00000160211 /// ENSG00000269087 /// OTTHUMG00000024237
202304_at	FNDC3A	22862	Hs.508010 /// Hs.595527 /// Hs.629080	ENSG00000102531 /// OTTHUMG00000016911
202388_at	RGS2	5997	Hs.78944	ENSG00000116741 /// OTTHUMG00000035600
202393_s_at	KLF10	7071	Hs.435001	ENSG00000155090 /// OTTHUMG00000164735
202434_s_at	CYP1B1	1545	Hs.154654 /// Hs.643344 /// Hs.644076 /// Hs.696662 /// Hs.721112	ENSG00000138061 /// OTTHUMG00000100970
202435_s_at	CYP1B1	1545	Hs.154654 /// Hs.643344 /// Hs.644076 /// Hs.696662 /// Hs.721112	ENSG00000138061 /// OTTHUMG00000100970
202436_s_at	CYP1B1	1545	Hs.154654 /// Hs.643344 /// Hs.644076 /// Hs.696662 /// Hs.721112	ENSG00000138061 /// OTTHUMG00000100970
202437_s_at	CYP1B1	1545	Hs.154654 /// Hs.643344 /// Hs.644076 /// Hs.696662 /// Hs.721112	ENSG00000138061 /// OTTHUMG00000100970
202484_s_at	MBD2	8932	Hs.25674 /// Hs.606026	ENSG00000134046 /// OTTHUMG00000132705
202497_x_at	SLC2A3	6515	Hs.419240 /// Hs.573294 /// Hs.595564 /// Hs.680728	ENSG00000059804 /// OTTHUMG00000133685
202498_s_at	SLC2A3	6515	Hs.419240 /// Hs.573294 /// Hs.595564 /// Hs.680728	ENSG00000059804 /// OTTHUMG00000133685
202499_s_at	SLC2A3	6515	Hs.419240	---
202510_s_at	TNFAIP2	7127	Hs.525607 /// Hs.660676 /// Hs.720660	ENSG00000185215 /// OTTHUMG00000171890
202599_s_at	NRIP1	8204	Hs.155017 /// Hs.644641	ENSG00000180530 /// OTTHUMG00000074323
202600_s_at	NRIP1	8204	Hs.155017 /// Hs.644641	ENSG00000180530 /// OTTHUMG00000074323
202625_at	LYN	4067	Hs.491767	ENSG00000254087 /// OTTHUMG00000044345
202651_at	LPGAT1	9926	Hs.497674 /// Hs.600772 /// Hs.608545 /// Hs.617683 /// Hs.731420 /// Hs.744400 /// Hs.744851	ENSG00000123684 /// OTTHUMG00000037120
202662_s_at	ITPR2	3709	Hs.512235 /// Hs.603480	ENSG00000123104 /// OTTHUMG00000169181
202727_s_at	IFNGR1	3459	Hs.520414	ENSG00000027697 /// OTTHUMG00000015656
202748_at	GBP2	2634	Hs.386567	ENSG00000162645 /// OTTHUMG00000010662
202769_at	CCNG2	901	Hs.740456	ENSG00000138764 /// OTTHUMG00000130100
202770_s_at	CCNG2	901	Hs.740456	ENSG00000138764 /// OTTHUMG00000130100
202803_s_at	ITGB2	3689	Hs.375957	ENSG00000160255 /// OTTHUMG00000090257
202833_s_at	SERPINA1	5265	Hs.525557	ENSG00000197249 /// OTTHUMG00000150355
202838_at	FUCA1	2517	Hs.370858 /// Hs.709094	ENSG00000179163 /// OTTHUMG00000002965
202855_s_at	SLC16A3	9123	Hs.500761 /// Hs.641748	ENSG00000141526 /// OTTHUMG00000178832
202856_s_at	SLC16A3	9123	Hs.500761 /// Hs.641748	ENSG00000141526 /// OTTHUMG00000178832
202859_x_at	IL8	3576	Hs.624	ENSG00000169429 /// OTTHUMG00000151316
202902_s_at	CTSS	1520	Hs.181301	ENSG00000163131 /// OTTHUMG00000035010
202910_s_at	CD97	976	Hs.466039	ENSG00000123146 /// OTTHUMG00000182166
202948_at	IL1R1	3554	Hs.701982 /// Hs.710940	ENSG00000115594 /// OTTHUMG00000130783
203045_at	NINJ1	4814	Hs.494457	ENSG00000131669 /// OTTHUMG00000020242
203058_s_at	PAPSS2	9060	Hs.524491 /// Hs.597863 /// Hs.644990	ENSG00000198682 /// OTTHUMG00000018683
203060_s_at	PAPSS2	9060	Hs.524491 /// Hs.597863 /// Hs.644990	ENSG00000198682 /// OTTHUMG00000018683
203066_at	CHST15	51363	Hs.287537 /// Hs.598695 /// Hs.614304 /// Hs.711426 /// Hs.731394	ENSG00000182022 /// OTTHUMG00000019208
203080_s_at	BAZ2B	29994	Hs.470369 /// Hs.622143 /// Hs.702347	ENSG00000123636 /// OTTHUMG00000132027
203097_s_at	RAPGEF2	9693	Hs.113912 /// Hs.717779 /// Hs.744436 /// Hs.744884	ENSG00000109756 /// OTTHUMG00000161451
203140_at	BCL6	604	Hs.478588 /// Hs.711290	ENSG00000113916 /// OTTHUMG00000156441
203182_s_at	SRPK2	6733	Hs.285197	ENSG00000135250 /// OTTHUMG00000157405
203232_s_at	ATXN1	6310	Hs.434961 /// Hs.608641 /// Hs.609470 /// Hs.712773 /// Hs.712843 /// Hs.713053 /// Hs.733997	ENSG00000124788 /// OTTHUMG00000014303
203236_s_at	LGALS9	3965	Hs.81337	ENSG00000168961 /// OTTHUMG00000179831
203300_x_at	AP1S2	8905	Hs.121592	ENSG00000182287 /// OTTHUMG00000021186
203388_at	ARRB2	409	Hs.435811	ENSG00000141480 /// OTTHUMG00000090759
203455_s_at	SAT1	6303	Hs.28491	ENSG00000130066 /// OTTHUMG00000021256
203460_s_at	PSEN1	5663	Hs.3260 /// Hs.594659 /// Hs.715058 /// Hs.717379	ENSG00000080815 /// OTTHUMG00000141279
203470_s_at	PLEK	5341	Hs.468840	ENSG00000115956 /// OTTHUMG00000129562
203507_at	CD68 /// SNORA67	968 /// 26781	Hs.614792 /// Hs.647419 /// Hs.744704	ENSG00000129226 /// ENSG00000264772 /// OTTHUMG00000108146 /// OTTHUMG00000178274
203568_s_at	TRIM38	10475	Hs.584851 /// Hs.597352	ENSG00000112343 /// OTTHUMG00000014414
203591_s_at	CSF3R	1441	Hs.524517	ENSG00000119535 /// OTTHUMG00000008010
203651_at	ZFYVE16	9765	Hs.482660 /// Hs.709921	ENSG00000039319 /// OTTHUMG00000108178
203656_at	FIG4	9896	Hs.529959	ENSG00000112367 /// OTTHUMG00000015352
203676_at	GNS	2799	Hs.334534 /// Hs.694115	ENSG00000135677 /// OTTHUMG00000168819
203710_at	ITPR1	3708	Hs.567295 /// Hs.736467	ENSG00000150995 /// OTTHUMG00000154996
203725_at	GADD45A	1647	Hs.80409	ENSG00000116717 /// OTTHUMG00000009374
203767_s_at	STS	412	Hs.522578	ENSG00000101846 /// OTTHUMG00000021102
203789_s_at	SEMA3C	10512	Hs.269109 /// Hs.617058 /// Hs.690390	ENSG00000075223 /// OTTHUMG00000023447
203821_at	HBEGF	1839	Hs.592942 /// Hs.799	ENSG00000113070 /// OTTHUMG00000129496
203827_at	WIPI1	55062	Hs.463964	ENSG00000070540 /// OTTHUMG00000179873
203887_s_at	THBD	7056	Hs.2030	ENSG00000178726 /// OTTHUMG00000032053
203888_at	THBD	7056	Hs.2030	ENSG00000178726 /// OTTHUMG00000032053
203971_at	SLC31A1	1317	Hs.532315 /// Hs.661363	ENSG00000136868 /// OTTHUMG00000020519
204049_s_at	PHACTR2	9749	Hs.102471 /// Hs.701344 /// Hs.714484	ENSG00000112419 /// OTTHUMG00000015732
204058_at	ME1	4199	Hs.21160 /// Hs.600913	ENSG00000065833 /// OTTHUMG00000015111
204059_s_at	ME1	4199	Hs.21160 /// Hs.600913	ENSG00000065833 /// OTTHUMG00000015111
204086_at	PRAME	23532	Hs.30743	ENSG00000185686 /// OTTHUMG00000151172
204103_at	CCL4	6351	Hs.75703	ENSG00000129277 /// OTTHUMG00000133004
204122_at	TYROBP	7305	Hs.515369	ENSG00000011600 /// OTTHUMG00000181739
204136_at	COL7A1	1294	Hs.476218	ENSG00000114270 /// OTTHUMG00000133541
204222_s_at	GLIPR1	11010	Hs.205558 /// Hs.667222	ENSG00000139278 /// OTTHUMG00000169757
204232_at	FCER1G	2207	Hs.433300	ENSG00000158869 /// OTTHUMG00000034343
204276_at	TK2	7084	Hs.512619 /// Hs.713895	ENSG00000166548 /// OTTHUMG00000137499
204285_s_at	PMAIP1	5366	Hs.622958 /// Hs.96	ENSG00000141682 /// OTTHUMG00000132765
204286_s_at	PMAIP1	5366	Hs.622958 /// Hs.96	ENSG00000141682 /// OTTHUMG00000132765
204293_at	SGSH	6448	Hs.31074	ENSG00000181523 /// OTTHUMG00000177569
204319_s_at	RGS10	6001	Hs.501200	ENSG00000148908 /// OTTHUMG00000019150
204395_s_at	GRK5	2869	Hs.524625	ENSG00000198873 /// OTTHUMG00000019149
204396_s_at	GRK5	2869	Hs.524625	ENSG00000198873 /// OTTHUMG00000019149
204436_at	PLEKHO2	80301	Hs.623490 /// Hs.709337	ENSG00000241839 /// OTTHUMG00000133050
204445_s_at	ALOX5	240	Hs.89499	ENSG00000012779 /// ENSG00000262552 /// OTTHUMG00000018081 /// OTTHUMG00000174846
204446_s_at	ALOX5	240	Hs.89499	ENSG00000012779 /// ENSG00000262552 /// OTTHUMG00000018081 /// OTTHUMG00000174846
204490_s_at	CD44	960	Hs.502328 /// Hs.626357 /// Hs.662037 /// Hs.706988 /// Hs.733491	ENSG00000026508 /// OTTHUMG00000044388
204527_at	MYO5A	4644	Hs.21213 /// Hs.596221 /// Hs.633652	ENSG00000197535 /// OTTHUMG00000137383
204546_at	KIAA0513	9764	Hs.301658	ENSG00000135709 /// OTTHUMG00000176597
204554_at	PPP1R3D	5509	Hs.42215 /// Hs.662831	ENSG00000132825 /// OTTHUMG00000032876
204588_s_at	SLC7A7	9056	Hs.513147	ENSG00000155465 /// OTTHUMG00000028692
204650_s_at	APBB3	10307	Hs.529449 /// Hs.607338 /// Hs.739360	ENSG00000113108 /// OTTHUMG00000129504
204661_at	CD52	1043	Hs.276770 /// Hs.597423	ENSG00000169442 /// OTTHUMG00000003491
204724_s_at	COL9A3	1299	Hs.716639	ENSG00000092758 /// OTTHUMG00000032938
204759_at	RCBTB2	1102	Hs.652712	ENSG00000136161 /// OTTHUMG00000016902
204774_at	EVI2A	2123	Hs.591198 /// Hs.662383	ENSG00000126860 /// OTTHUMG00000159306
204787_at	VSIG4	11326	Hs.8904	ENSG00000155659 /// OTTHUMG00000021727
204908_s_at	BCL3	602	Hs.31210	ENSG00000069399 /// OTTHUMG00000151517
204961_s_at	NCF1 /// NCF1B /// NCF1C	653361 /// 654816 /// 654817	Hs.647047 /// Hs.655201 /// Hs.733135	ENSG00000158517 /// ENSG00000165178 /// ENSG00000182487 /// ENSG00000261919 /// ENSG00000262960 /// ENSG00000262984 /// OTTHUMG00000149964 /// OTTHUMG00000149965 /// OTTHUMG00000156804
205003_at	DOCK4	9732	Hs.623477 /// Hs.654652	ENSG00000128512 /// OTTHUMG00000155077
205011_at	VWA5A	4013	Hs.152944 /// Hs.623522 /// Hs.691190	ENSG00000110002 /// OTTHUMG00000165971
205040_at	ORM1	5004	Hs.522356	ENSG00000229314 /// OTTHUMG00000021012
205041_s_at	ORM1 /// ORM2	5004 /// 5005	Hs.522356 /// Hs.719954 /// Hs.744577	ENSG00000228278 /// ENSG00000229314 /// OTTHUMG00000021012 /// OTTHUMG00000021014
205067_at	IL1B	3553	Hs.126256 /// Hs.700961	ENSG00000125538 /// OTTHUMG00000131344
205098_at	CCR1	1230	Hs.301921 /// Hs.610546	ENSG00000163823 /// OTTHUMG00000133451
205099_s_at	CCR1	1230	Hs.301921 /// Hs.610546	ENSG00000163823 /// OTTHUMG00000133451
205114_s_at	CCL3 /// CCL3L1 /// CCL3L3 /// LOC101060267	6348 /// 6349 /// 414062 /// 101060267	Hs.454713 /// Hs.512683 /// Hs.514107	ENSG00000006075 /// ENSG00000205021 /// ENSG00000256515 /// ENSG00000260199 /// OTTHUMG00000132996 /// OTTHUMG00000133000 /// OTTHUMG00000175669 /// OTTHUMG00000180318
205119_s_at	FPR1	2357	Hs.753	ENSG00000171051 /// OTTHUMG00000183500
205127_at	PTGS1	5742	Hs.201978	ENSG00000095303 /// OTTHUMG00000020605
205128_x_at	PTGS1	5742	Hs.201978	ENSG00000095303 /// OTTHUMG00000020605
205174_s_at	QPCT	25797	Hs.592583 /// Hs.79033	ENSG00000115828 /// OTTHUMG00000100963
205269_at	LCP2	3937	Hs.304475 /// Hs.660173 /// Hs.666017	ENSG00000043462 /// OTTHUMG00000163121
205270_s_at	LCP2	3937	Hs.304475 /// Hs.660173 /// Hs.666017	ENSG00000043462 /// OTTHUMG00000163121
205336_at	PVALB	5816	Hs.295449 /// Hs.708513	ENSG00000100362 /// OTTHUMG00000150547
205383_s_at	ZBTB20	26137	Hs.655108	ENSG00000181722 /// OTTHUMG00000159366
205566_at	ABHD2	11057	Hs.122337 /// Hs.730201	ENSG00000140526 /// OTTHUMG00000148684
205568_at	AQP9	366	Hs.104624	ENSG00000103569 /// OTTHUMG00000132631
205627_at	CDA	978	Hs.466910	ENSG00000158825 /// OTTHUMG00000002845
205639_at	AOAH	313	Hs.488007	ENSG00000136250 /// OTTHUMG00000023566
205668_at	LY75	4065	Hs.153563	---
205681_at	BCL2A1	597	Hs.227817	ENSG00000140379 /// OTTHUMG00000144173
205685_at	CD86	942	Hs.171182 /// Hs.601198	ENSG00000114013 /// OTTHUMG00000159482
205745_x_at	ADAM17	6868	Hs.404914 /// Hs.744312	ENSG00000151694 /// OTTHUMG00000090425
205786_s_at	ITGAM	3684	Hs.172631 /// Hs.606375	ENSG00000169896 /// OTTHUMG00000176612
205789_at	CD1D	912	Hs.1799 /// Hs.605289	ENSG00000158473 /// OTTHUMG00000022436
205804_s_at	TRAF3IP3	80342	Hs.147434 /// Hs.608357 /// Hs.634602	ENSG00000009790 /// OTTHUMG00000036480
205844_at	VNN1	8876	Hs.12114	ENSG00000112299 /// OTTHUMG00000015587
205922_at	VNN2	8875	Hs.293130	ENSG00000112303 /// OTTHUMG00000015588
205935_at	FOXF1	2294	Hs.155591 /// Hs.619376	ENSG00000103241 /// OTTHUMG00000137651
205997_at	ADAM28	10863	Hs.174030 /// Hs.388903 /// Hs.601702 /// Hs.610301 /// Hs.611604 /// Hs.622063 /// Hs.639953	ENSG00000042980 /// OTTHUMG00000163780
206025_s_at	TNFAIP6	7130	Hs.437322 /// Hs.615156	ENSG00000123610 /// OTTHUMG00000131884
206026_s_at	TNFAIP6	7130	Hs.437322 /// Hs.615156	ENSG00000123610 /// OTTHUMG00000131884
206134_at	ADAMDEC1	27299	Hs.521459 /// Hs.688686	ENSG00000134028 /// OTTHUMG00000097858
206176_at	BMP6	654	Hs.285671	ENSG00000153162 /// OTTHUMG00000014217
206207_at	CLC	1178	Hs.889	ENSG00000105205 /// OTTHUMG00000183144
206235_at	LIG4	3981	Hs.166091 /// Hs.625105	ENSG00000174405 /// OTTHUMG00000017328
206244_at	CR1	1378	Hs.334019	ENSG00000203710 /// OTTHUMG00000036311
206303_s_at	LOC100996752 /// LOC101060261 /// NUDT4	11163 /// 100996752 /// 101060261	Hs.506325 /// Hs.601274 /// Hs.604140 /// Hs.629087 /// Hs.638185 /// Hs.735514	ENSG00000173598 /// ENSG00000268773 /// ENSG00000269638 /// OTTHUMG00000170155
206324_s_at	DAPK2	23604	Hs.237886 /// Hs.603282 /// Hs.623561	ENSG00000035664 /// OTTHUMG00000132947
206332_s_at	IFI16	3428	Hs.380250 /// Hs.629190	ENSG00000163565 /// OTTHUMG00000037108
206380_s_at	CFP	5199	Hs.53155	ENSG00000126759 /// OTTHUMG00000021451
206470_at	PLXNC1	10154	Hs.584845	ENSG00000136040 /// OTTHUMG00000170235
206471_s_at	PLXNC1	10154	Hs.584845	ENSG00000136040 /// OTTHUMG00000170235
206504_at	CYP24A1	1591	Hs.89663	---
206584_at	LY96	23643	Hs.726603	ENSG00000154589 /// OTTHUMG00000164504
206649_s_at	TFE3	7030	Hs.730740	ENSG00000068323 /// ENSG00000269748 /// OTTHUMG00000022690
206662_at	GLRX	2745	Hs.28988 /// Hs.712696	ENSG00000173221 /// OTTHUMG00000121167
206697_s_at	HP	3240	Hs.513711 /// Hs.702099	ENSG00000257017 /// OTTHUMG00000173009
207085_x_at	CSF2RA	1438	Hs.520937	ENSG00000198223 /// OTTHUMG00000012533
207202_s_at	NR1I2	8856	Hs.7303	ENSG00000144852 /// OTTHUMG00000159400
207238_s_at	PTPRC	5788	Hs.599730 /// Hs.654514	ENSG00000081237 /// ENSG00000262418 /// OTTHUMG00000035702 /// OTTHUMG00000175273
207275_s_at	ACSL1	2180	Hs.406678	ENSG00000151726 /// OTTHUMG00000160547
207329_at	MMP8	4317	Hs.161839	ENSG00000118113 /// OTTHUMG00000167587
207387_s_at	GK	2710	Hs.1466 /// Hs.602658 /// Hs.617561	ENSG00000198814 /// OTTHUMG00000021328
207414_s_at	LOC100507472 /// PCSK6	5046 /// 100507472	Hs.498494	ENSG00000140479 /// OTTHUMG00000172097
207565_s_at	MR1	3140	Hs.101840 /// Hs.13500 /// Hs.724159	ENSG00000153029 /// OTTHUMG00000035175
207571_x_at	THEMIS2	9473	Hs.10649	ENSG00000130775 /// OTTHUMG00000003735
207574_s_at	GADD45B	4616	Hs.110571	ENSG00000099860 /// OTTHUMG00000180434
207674_at	FCAR	2204	Hs.659872	ENSG00000186431 /// ENSG00000262806 /// ENSG00000262827 /// OTTHUMG00000065936
207677_s_at	NCF4	4689	Hs.474781	ENSG00000100365 /// OTTHUMG00000150548
207777_s_at	SP140	11262	Hs.632549	ENSG00000079263 /// OTTHUMG00000153670
207857_at	LILRA2	11027	Hs.655593	ENSG00000239998 /// ENSG00000262004 /// ENSG00000262754 /// OTTHUMG00000065703
207957_s_at	PRKCB	5579	Hs.460355 /// Hs.595193 /// Hs.653836	ENSG00000166501 /// OTTHUMG00000131615
208130_s_at	TBXAS1	6916	Hs.520757 /// Hs.724034	ENSG00000059377 /// OTTHUMG00000157302
208268_at	ADAM28	10863	Hs.174030 /// Hs.388903 /// Hs.601702 /// Hs.610301 /// Hs.611604 /// Hs.622063 /// Hs.639953	ENSG00000042980 /// OTTHUMG00000163780
208438_s_at	FGR	2268	Hs.1422	ENSG00000000938 /// OTTHUMG00000003516
208443_x_at	SHOX2	6474	Hs.55967 /// Hs.597944	ENSG00000168779 /// ENSG00000258518 /// OTTHUMG00000158755
208470_s_at	HP /// HPR	3240 /// 3250	Hs.513711 /// Hs.655361 /// Hs.702099	ENSG00000257017 /// ENSG00000261701 /// OTTHUMG00000173009 /// OTTHUMG00000173010
208485_x_at	CFLAR	8837	Hs.390736 /// Hs.609832	ENSG00000003402 /// OTTHUMG00000132819
208502_s_at	PITX1	5307	Hs.84136	ENSG00000069011 /// OTTHUMG00000149983
208510_s_at	PPARG	5468	Hs.162646	ENSG00000132170 /// OTTHUMG00000129764
208534_s_at	RASA4 /// RASA4B /// RASA4CP	10156 /// 401331 /// 100271927	Hs.530089 /// Hs.632627 /// Hs.634937 /// Hs.649203 /// Hs.670011 /// Hs.696339 /// Hs.701222 /// Hs.729352	ENSG00000105808 /// ENSG00000170667 /// ENSG00000205236 /// ENSG00000228903 /// OTTHUMG00000022944 /// OTTHUMG00000150383 /// OTTHUMG00000155354 /// OTTHUMG00000180800
208771_s_at	LTA4H	4048	Hs.524648	ENSG00000111144 /// OTTHUMG00000170355
208810_at	DNAJB6 /// TMEM135	10049 /// 65084	Hs.490745 /// Hs.603511 /// Hs.682437 /// Hs.735775 /// Hs.736858 /// Hs.744136	ENSG00000105993 /// OTTHUMG00000157242
208890_s_at	PLXNB2	23654	Hs.3989	ENSG00000196576 /// OTTHUMG00000150219
208949_s_at	LGALS3	3958	Hs.531081 /// Hs.619784 /// Hs.734248	ENSG00000131981 /// OTTHUMG00000171030
208961_s_at	KLF6	1316	Hs.4055 /// Hs.606285 /// Hs.621623 /// Hs.709396 /// Hs.713327	ENSG00000067082 /// OTTHUMG00000017567
209004_s_at	FBXL5	26234	Hs.643433 /// Hs.714386	ENSG00000118564 /// OTTHUMG00000097097
209122_at	LOC100509484 /// PLIN2	123 /// 100509484	Hs.3416	ENSG00000147872 /// OTTHUMG00000019624
209160_at	AKR1C3	8644	Hs.78183	ENSG00000196139 /// ENSG00000265685 /// OTTHUMG00000017585
209176_at	SEC23IP	11196	Hs.435004 /// Hs.603565	ENSG00000107651 /// OTTHUMG00000019161
209189_at	FOS	2353	Hs.25647 /// Hs.731317	ENSG00000170345 /// OTTHUMG00000171774
209270_at	LAMB3	3914	Hs.497636	---
209276_s_at	GLRX	2745	Hs.28988 /// Hs.712696	ENSG00000173221 /// OTTHUMG00000121167
209281_s_at	ATP2B1	490	Hs.506276 /// Hs.607220 /// Hs.610752 /// Hs.705540	ENSG00000070961 /// OTTHUMG00000169946
209301_at	CA2	760	Hs.155097 /// Hs.596159	ENSG00000104267 /// OTTHUMG00000164944
209304_x_at	GADD45B	4616	Hs.110571	ENSG00000099860 /// OTTHUMG00000180434
209305_s_at	GADD45B	4616	Hs.110571	ENSG00000099860 /// OTTHUMG00000180434
209352_s_at	SIN3B	23309	Hs.13999 /// Hs.613831 /// Hs.713344	ENSG00000127511 /// OTTHUMG00000182642
209354_at	TNFRSF14	8764	Hs.512898	ENSG00000157873 /// OTTHUMG00000000792
209395_at	CHI3L1	1116	Hs.382202	ENSG00000133048 /// OTTHUMG00000042122
209396_s_at	CHI3L1	1116	Hs.382202	ENSG00000133048 /// OTTHUMG00000042122
209451_at	TANK	10010	Hs.132257 /// Hs.715913	ENSG00000136560 /// OTTHUMG00000132037
209481_at	SNRK	54861	Hs.476052	ENSG00000163788 /// OTTHUMG00000156491
209508_x_at	CFLAR	8837	Hs.390736 /// Hs.609832	ENSG00000003402 /// OTTHUMG00000132819
209575_at	IL10RB	3588	Hs.654593	ENSG00000243646 /// OTTHUMG00000065128
209587_at	PITX1	5307	Hs.84136	---
209606_at	CYTIP	9595	Hs.270 /// Hs.737437	ENSG00000115165 /// OTTHUMG00000154551
209616_s_at	CES1 /// LOC100653057	1066 /// 100653057	Hs.558865	ENSG00000198848 /// ENSG00000262243 /// ENSG00000262617 /// OTTHUMG00000176718 /// OTTHUMG00000178024
209696_at	FBP1	2203	Hs.494496	ENSG00000165140 /// OTTHUMG00000020268
209732_at	CLEC2B	9976	Hs.85201	ENSG00000110852 /// OTTHUMG00000168483
209799_at	PRKAA1	5562	Hs.43322 /// Hs.596521 /// Hs.602424	ENSG00000132356 /// OTTHUMG00000162269
209822_s_at	VLDLR	7436	Hs.370422	ENSG00000147852 /// OTTHUMG00000019447
209882_at	RIT1	6016	Hs.491234 /// Hs.597041 /// Hs.707578 /// Hs.708609	ENSG00000143622 /// OTTHUMG00000014104
209906_at	C3AR1	719	Hs.591148	ENSG00000171860 /// OTTHUMG00000168569
209939_x_at	CFLAR	8837	Hs.390736 /// Hs.609832	ENSG00000003402 /// OTTHUMG00000132819
209949_at	NCF2	4688	Hs.587558	ENSG00000116701 /// OTTHUMG00000035329
209992_at	PFKFB2	5208	Hs.282702 /// Hs.597325 /// Hs.609353 /// Hs.712975	ENSG00000123836 /// OTTHUMG00000036033
210004_at	OLR1	4973	Hs.412484	ENSG00000173391 /// OTTHUMG00000168527
210042_s_at	CTSZ	1522	Hs.252549	ENSG00000101160 /// OTTHUMG00000032858
210059_s_at	MAPK13	5603	Hs.178695	ENSG00000156711 /// OTTHUMG00000014587
210061_at	ZNF589	51385	Hs.172602	ENSG00000164048 /// OTTHUMG00000156833
210075_at	MARCH2	51257	Hs.619960 /// Hs.631861	ENSG00000099785 /// OTTHUMG00000182282
210102_at	VWA5A	4013	Hs.152944 /// Hs.623522 /// Hs.691190	ENSG00000110002 /// OTTHUMG00000165971
210118_s_at	IL1A	3552	Hs.1722	ENSG00000115008 /// OTTHUMG00000131315
210128_s_at	LTB4R	1241	Hs.567248 /// Hs.655431	ENSG00000213903 /// OTTHUMG00000029346
210135_s_at	SHOX2	6474	Hs.55967 /// Hs.597944	ENSG00000168779 /// OTTHUMG00000158755
210146_x_at	LILRB2	10288	Hs.655652	ENSG00000131042 /// OTTHUMG00000064896
210176_at	TLR1	7096	Hs.621817 /// Hs.654532	ENSG00000174125 /// OTTHUMG00000160413
210244_at	CAMP	820	Hs.51120	ENSG00000164047 /// OTTHUMG00000133526
210275_s_at	ZFAND5	7763	Hs.406096 /// Hs.653315	ENSG00000107372 /// OTTHUMG00000020008
210298_x_at	FHL1	2273	Hs.435369 /// Hs.619207	ENSG00000022267 /// OTTHUMG00000022504
210299_s_at	FHL1	2273	Hs.435369 /// Hs.619207	ENSG00000022267 /// OTTHUMG00000022504
210423_s_at	SLC11A1	6556	Hs.591607 /// Hs.627035	ENSG00000018280 /// OTTHUMG00000086747
210495_x_at	FN1	2335	Hs.203717 /// Hs.626165 /// Hs.629065 /// Hs.660195	ENSG00000115414 /// OTTHUMG00000133054
210528_at	MR1	3140	Hs.101840 /// Hs.13500 /// Hs.724159	ENSG00000153029 /// OTTHUMG00000035175
210592_s_at	SAT1	6303	Hs.28491	ENSG00000130066 /// OTTHUMG00000021256
210655_s_at	FOXO3 /// FOXO3B	2309 /// 2310	Hs.220950 /// Hs.592126	ENSG00000118689 /// ENSG00000240445 /// OTTHUMG00000015327 /// OTTHUMG00000059047
210716_s_at	CLIP1	6249	Hs.524809 /// Hs.682942	ENSG00000130779 /// OTTHUMG00000168922
210724_at	EMR3	84658	Hs.658712	ENSG00000131355 /// OTTHUMG00000183406
210733_at	TRAM1	23471	Hs.491988	---
210772_at	FPR2	2358	Hs.99855	ENSG00000171049 /// OTTHUMG00000183501
210785_s_at	THEMIS2	9473	Hs.10649	ENSG00000130775 /// OTTHUMG00000003735
210895_s_at	CD86	942	Hs.171182 /// Hs.601198	ENSG00000114013 /// OTTHUMG00000159482
210916_s_at	CD44	960	Hs.502328 /// Hs.626357 /// Hs.662037 /// Hs.706988 /// Hs.733491	ENSG00000026508 /// OTTHUMG00000044388
210944_s_at	CAPN3	825	Hs.143261 /// Hs.733336	ENSG00000092529 /// ENSG00000258461 /// OTTHUMG00000130619 /// OTTHUMG00000171261
210980_s_at	ASAH1	427	Hs.527412 /// Hs.738809	ENSG00000104763 /// OTTHUMG00000096997
211316_x_at	CFLAR	8837	Hs.390736 /// Hs.609832	ENSG00000003402 /// OTTHUMG00000132819
211317_s_at	CFLAR	8837	Hs.390736 /// Hs.609832	ENSG00000003402 /// OTTHUMG00000132819
211340_s_at	MCAM	4162	Hs.599039	ENSG00000076706 /// OTTHUMG00000166197
211413_s_at	PADI4	23569	Hs.522969	---
211434_s_at	CCRL2	9034	Hs.535713	ENSG00000121797 /// OTTHUMG00000156318
211458_s_at	GABARAPL1 /// GABARAPL3	23710 /// 23766	Hs.524250 /// Hs.592014 /// Hs.613260 /// Hs.739346 /// Hs.742789	ENSG00000139112 /// ENSG00000238244 /// OTTHUMG00000168411
211506_s_at	IL8	3576	Hs.624	ENSG00000169429 /// OTTHUMG00000151316
211628_x_at	FTH1P5	2509	Hs.453583	---
211676_s_at	IFNGR1	3459	Hs.520414	ENSG00000027697 /// OTTHUMG00000015656
211719_x_at	FN1	2335	Hs.203717 /// Hs.626165 /// Hs.629065 /// Hs.660195	ENSG00000115414 /// OTTHUMG00000133054
211816_x_at	FCAR	2204	Hs.659872	ENSG00000186431 /// ENSG00000262806 /// ENSG00000262827 /// OTTHUMG00000065936
211862_x_at	CFLAR	8837	Hs.390736 /// Hs.609832	ENSG00000003402 /// OTTHUMG00000132819
211890_x_at	CAPN3	825	Hs.143261 /// Hs.733336	ENSG00000092529 /// ENSG00000258461 /// OTTHUMG00000130619 /// OTTHUMG00000171261
212014_x_at	CD44	960	Hs.502328 /// Hs.626357 /// Hs.662037 /// Hs.706988 /// Hs.733491	ENSG00000026508 /// OTTHUMG00000044388
212063_at	CD44	960	Hs.502328 /// Hs.626357 /// Hs.662037 /// Hs.706988 /// Hs.733491	ENSG00000026508 /// OTTHUMG00000044388
212090_at	GRINA	2907	Hs.594634	ENSG00000178719 /// ENSG00000261721 /// OTTHUMG00000165433 /// OTTHUMG00000175485
212120_at	RHOQ	23433	Hs.577599 /// Hs.709193	ENSG00000119729 /// OTTHUMG00000150653
212183_at	LOC100996752 /// LOC101060261 /// NUDT4	11163 /// 100996752 /// 101060261	Hs.506325 /// Hs.601274 /// Hs.604140 /// Hs.629087 /// Hs.638185 /// Hs.735514	ENSG00000173598 /// OTTHUMG00000170155
212188_at	KCTD12	115207	Hs.630569 /// Hs.644125	ENSG00000178695 /// OTTHUMG00000017096
212192_at	KCTD12	115207	Hs.630569 /// Hs.644125	ENSG00000178695 /// OTTHUMG00000017096
212221_x_at	IDS	3423	Hs.460960 /// Hs.6795 /// Hs.718003	ENSG00000010404 /// ENSG00000267816 /// OTTHUMG00000022615
212223_at	IDS	3423	Hs.460960 /// Hs.6795 /// Hs.718003	ENSG00000010404 /// ENSG00000267816 /// OTTHUMG00000022615
212268_at	SERPINB1	1992	Hs.381167	ENSG00000021355 /// OTTHUMG00000014124
212298_at	NRP1	8829	Hs.131704	ENSG00000099250 /// OTTHUMG00000019343
212312_at	BCL2L1	598	Hs.516966	ENSG00000171552 /// OTTHUMG00000032192
212334_at	GNS	2799	Hs.334534 /// Hs.694115	ENSG00000135677 /// OTTHUMG00000168819
212335_at	GNS	2799	Hs.334534 /// Hs.694115	ENSG00000135677 /// OTTHUMG00000168819
212377_s_at	NOTCH2	4853	Hs.487360 /// Hs.601926 /// Hs.619910	ENSG00000134250 /// ENSG00000266766 /// OTTHUMG00000012177
212446_s_at	CERS6	253782	Hs.604034 /// Hs.743222	ENSG00000172292 /// OTTHUMG00000132183
212457_at	TFE3	7030	Hs.730740	ENSG00000068323 /// ENSG00000269748 /// OTTHUMG00000022690
212464_s_at	FN1	2335	Hs.203717 /// Hs.626165 /// Hs.629065 /// Hs.660195	ENSG00000115414 /// OTTHUMG00000133054
212476_at	ACAP2	23527	Hs.593373 /// Hs.631077 /// Hs.704672 /// Hs.733132	ENSG00000114331 /// OTTHUMG00000155885
212501_at	CEBPB	1051	Hs.719041 /// Hs.720603	ENSG00000172216 /// OTTHUMG00000032715
212561_at	DENND5A	23258	Hs.501857 /// Hs.656086	ENSG00000184014 /// OTTHUMG00000165716
212565_at	STK38L	23012	Hs.184523 /// Hs.602050 /// Hs.618576 /// Hs.623840	ENSG00000211455 /// OTTHUMG00000169284
212687_at	LIMS1	3987	Hs.535619 /// Hs.597715 /// Hs.647814 /// Hs.714056	ENSG00000169756 /// OTTHUMG00000130983
212706_at	RASA4 /// RASA4B	10156 /// 100271927	Hs.530089 /// Hs.649203 /// Hs.670011 /// Hs.696339 /// Hs.701222 /// Hs.729352	ENSG00000105808 /// OTTHUMG00000150383
212717_at	PLEKHM1	9842	Hs.514242	ENSG00000225190 /// ENSG00000257339 /// OTTHUMG00000179074
212750_at	PPP1R16B	26051	Hs.45719	ENSG00000101445 /// OTTHUMG00000032465
212768_s_at	OLFM4	10562	Hs.508113 /// Hs.714531	ENSG00000102837 /// OTTHUMG00000016981
212830_at	MEGF9	1955	Hs.494977 /// Hs.743855 /// Hs.744903	ENSG00000106780 /// OTTHUMG00000021039
212867_at	NCOA2	10499	Hs.446678 /// Hs.595378 /// Hs.596184 /// Hs.618025 /// Hs.727231	ENSG00000140396 /// OTTHUMG00000164671
212930_at	ATP2B1	490	Hs.506276 /// Hs.607220 /// Hs.610752 /// Hs.705540	ENSG00000070961 /// OTTHUMG00000169946
212944_at	SLC5A3	6526	Hs.302742 /// Hs.610123 /// Hs.613905 /// Hs.710454 /// Hs.710797	ENSG00000198743 /// OTTHUMG00000065821
213164_at	SLC5A3	6526	Hs.302742 /// Hs.610123 /// Hs.613905 /// Hs.710454 /// Hs.710797	ENSG00000198743 /// OTTHUMG00000065821
213198_at	ACVR1B	91	Hs.438918	ENSG00000135503 /// OTTHUMG00000167920
213230_at	CDR2L	30850	Hs.626484 /// Hs.78358	ENSG00000109089 /// OTTHUMG00000150435
213241_at	PLXNC1	10154	Hs.584845	ENSG00000136040 /// OTTHUMG00000170235
213246_at	TMEM251	26175	Hs.275352	ENSG00000153485 /// OTTHUMG00000171265
213274_s_at	CTSB	1508	Hs.520898 /// Hs.744571	ENSG00000164733 /// OTTHUMG00000090799
213275_x_at	CTSB	1508	Hs.520898 /// Hs.744571	ENSG00000164733 /// OTTHUMG00000090799
213295_at	CYLD	1540	Hs.432993 /// Hs.578973 /// Hs.611934 /// Hs.619311 /// Hs.693214	ENSG00000083799 /// OTTHUMG00000173404
213338_at	TMEM158	25907	Hs.740403	ENSG00000249992 /// OTTHUMG00000160317
213351_s_at	TMCC1	23023	Hs.477547 /// Hs.705541	ENSG00000172765 /// OTTHUMG00000159579
213474_at	KCTD7 /// RABGEF1	27342 /// 154881	Hs.530053 /// Hs.546627 /// Hs.627532	ENSG00000243335 /// OTTHUMG00000129543
213524_s_at	G0S2	50486	Hs.432132	ENSG00000123689 /// OTTHUMG00000036479
213624_at	SMPDL3A	10924	Hs.486357	ENSG00000172594 /// OTTHUMG00000015490
213668_s_at	SOX4	6659	Hs.603902 /// Hs.643910 /// Hs.653479	ENSG00000124766 /// OTTHUMG00000016101
213747_at	---	---	---	---
213836_s_at	WIPI1	55062	Hs.463964	ENSG00000070540 /// OTTHUMG00000179873
213839_at	CLMN	79789	Hs.301478	---
213888_s_at	TRAF3IP3	80342	Hs.147434 /// Hs.608357 /// Hs.634602	ENSG00000009790 /// OTTHUMG00000036480
213988_s_at	SAT1	6303	Hs.28491	ENSG00000130066 /// OTTHUMG00000021256
214084_x_at	NCF1C	654817	Hs.655201	---
214085_x_at	GLIPR1	11010	Hs.205558 /// Hs.667222	ENSG00000139278 /// OTTHUMG00000169757
214152_at	CCPG1 /// DYX1C1-CCPG1	9236 /// 100533483	Hs.285051 /// Hs.592716 /// Hs.626318 /// Hs.733891	ENSG00000260916 /// ENSG00000261771 /// OTTHUMG00000172678 /// OTTHUMG00000172694
214211_at	FTH1	2495	Hs.524910 /// Hs.645560	ENSG00000167996 /// OTTHUMG00000166217
214251_s_at	NUMA1	4926	Hs.325978 /// Hs.594032 /// Hs.632934	ENSG00000137497 /// OTTHUMG00000167697
214366_s_at	ALOX5	240	Hs.89499	ENSG00000012779 /// ENSG00000262552 /// OTTHUMG00000018081 /// OTTHUMG00000174846
214446_at	ELL2	22936	Hs.192221 /// Hs.603876 /// Hs.715914	ENSG00000118985 /// OTTHUMG00000122085
214449_s_at	RHOQ	23433	Hs.577599 /// Hs.709193	ENSG00000119729 /// OTTHUMG00000150653
214465_at	ORM1 /// ORM2	5004 /// 5005	Hs.522356 /// Hs.719954 /// Hs.744577	ENSG00000228278 /// ENSG00000229314 /// OTTHUMG00000021014
214467_at	GPR65	8477	Hs.443243	ENSG00000140030 /// OTTHUMG00000028648
214475_x_at	CAPN3	825	Hs.143261 /// Hs.733336	ENSG00000092529 /// ENSG00000258461 /// OTTHUMG00000130619 /// OTTHUMG00000171261
214667_s_at	TP53I11	9537	Hs.554791	ENSG00000175274 /// OTTHUMG00000165714
214701_s_at	FN1	2335	Hs.203717 /// Hs.626165 /// Hs.629065 /// Hs.660195	ENSG00000115414 /// OTTHUMG00000133054
214746_s_at	ZNF467	168544	Hs.112158 /// Hs.726477	ENSG00000181444 /// OTTHUMG00000157883
214780_s_at	MYO9B	4650	Hs.123198	ENSG00000099331 /// OTTHUMG00000182707
214992_s_at	DNASE2	1777	Hs.118243	ENSG00000105612 /// OTTHUMG00000180535
215037_s_at	BCL2L1	598	Hs.516966	ENSG00000171552 /// OTTHUMG00000032192
215236_s_at	PICALM	8301	Hs.163893	ENSG00000073921 /// OTTHUMG00000166981
215275_at	TRAF3IP3	80342	Hs.147434 /// Hs.608357 /// Hs.634602	ENSG00000009790 /// OTTHUMG00000036480
215287_at	STRN	6801	Hs.127486	OTTHUMG00000175841
215716_s_at	ATP2B1	490	Hs.506276 /// Hs.607220 /// Hs.610752 /// Hs.705540	ENSG00000070961 /// OTTHUMG00000169946
215813_s_at	PTGS1	5742	Hs.201978	ENSG00000095303 /// OTTHUMG00000020605
215966_x_at	GK3P	2713	Hs.654557	ENSG00000229894 /// OTTHUMG00000161293
215977_x_at	GK	2710	Hs.1466 /// Hs.602658 /// Hs.617561	ENSG00000178146 /// ENSG00000198814 /// OTTHUMG00000021328 /// OTTHUMG00000022041
215990_s_at	BCL6	604	Hs.478588 /// Hs.711290	ENSG00000113916 /// OTTHUMG00000156441
216236_s_at	SLC2A14 /// SLC2A3	6515 /// 144195	Hs.419240 /// Hs.573294 /// Hs.595564 /// Hs.655169 /// Hs.680728	ENSG00000059804 /// ENSG00000173262 /// OTTHUMG00000133685 /// OTTHUMG00000168463
216268_s_at	JAG1	182	Hs.626544 /// Hs.713934	ENSG00000101384
216316_x_at	OTTHUMG00000161327 /// RP11-548H18.2	---	Hs.599305	ENSG00000249244 /// OTTHUMG00000161327
216388_s_at	LTB4R	1241	Hs.567248 /// Hs.655431	ENSG00000213903 /// OTTHUMG00000029346
216442_x_at	FN1	2335	Hs.203717 /// Hs.626165 /// Hs.629065 /// Hs.660195	ENSG00000115414 /// OTTHUMG00000133054
216621_at	---	---	Hs.671959	---
216942_s_at	CD58	965	Hs.34341	ENSG00000116815 /// OTTHUMG00000022749
216985_s_at	STX3	6809	Hs.180711 /// Hs.593364 /// Hs.593594	ENSG00000166900 /// OTTHUMG00000167353
216997_x_at	TLE4	7091	Hs.444213 /// Hs.596760 /// Hs.600735 /// Hs.628997	ENSG00000106829 /// OTTHUMG00000020072
217071_s_at	MTHFR	4524	Hs.214142 /// Hs.709010 /// Hs.737916	ENSG00000177000 /// OTTHUMG00000002277
217168_s_at	HERPUD1	9709	Hs.146393	ENSG00000051108 /// OTTHUMG00000133276
217202_s_at	GLUL	2752	Hs.518525 /// Hs.559602	ENSG00000135821 /// ENSG00000178723 /// OTTHUMG00000019842 /// OTTHUMG00000037407
217297_s_at	MYO9B	4650	Hs.123198	ENSG00000099331 /// OTTHUMG00000182707
217437_s_at	TACC1	6867	Hs.279245 /// Hs.618514 /// Hs.638095 /// Hs.642259 /// Hs.733343 /// Hs.734942	ENSG00000147526 /// OTTHUMG00000164018
217497_at	TYMP	1890	Hs.180903 /// Hs.685254	ENSG00000025708 /// OTTHUMG00000150249
217507_at	SLC11A1	6556	Hs.591607 /// Hs.627035	ENSG00000018280 /// OTTHUMG00000086747
217552_x_at	CR1	1378	Hs.334019	ENSG00000203710 /// OTTHUMG00000036311
217728_at	S100A6	6277	Hs.275243	ENSG00000197956 /// OTTHUMG00000013549
217731_s_at	ITM2B	9445	Hs.643683 /// Hs.675535 /// Hs.728465	ENSG00000136156 /// OTTHUMG00000016894
217732_s_at	ITM2B	9445	Hs.643683 /// Hs.675535 /// Hs.728465	ENSG00000136156 /// OTTHUMG00000016894
217738_at	NAMPT	10135	Hs.489615 /// Hs.611739 /// Hs.611792 /// Hs.641730	ENSG00000105835 /// OTTHUMG00000140388
217739_s_at	NAMPT	10135	Hs.489615 /// Hs.611739 /// Hs.611792 /// Hs.641730	ENSG00000105835 /// ENSG00000229644 /// OTTHUMG00000017964 /// OTTHUMG00000140388
217741_s_at	ZFAND5	7763	Hs.406096 /// Hs.653315	ENSG00000107372 /// OTTHUMG00000020008
217897_at	FXYD6	53826	Hs.744850	ENSG00000137726 /// OTTHUMG00000166991
217929_s_at	KIAA0319L	79932	Hs.456507 /// Hs.683078 /// Hs.708911	ENSG00000142687 /// OTTHUMG00000004370
218032_at	SNN	8303	Hs.618526 /// Hs.723662	ENSG00000184602 /// OTTHUMG00000090535
218035_s_at	RBM47	54502	Hs.518727 /// Hs.602477	ENSG00000163694 /// OTTHUMG00000128598
218043_s_at	AZI2	64343	Hs.600837 /// Hs.610647 /// Hs.706676	ENSG00000163512 /// OTTHUMG00000130573
218094_s_at	DBNDD2 /// SYS1 /// SYS1-DBNDD2	55861 /// 90196 /// 767557	Hs.730643	ENSG00000244274 /// ENSG00000254806 /// OTTHUMG00000032576 /// OTTHUMG00000166214
218153_at	CARS2	79587	Hs.508725	ENSG00000134905 /// OTTHUMG00000017347
218196_at	OSTM1	28962	Hs.226780 /// Hs.706947 /// Hs.707593 /// Hs.741218 /// Hs.745455	ENSG00000081087 /// OTTHUMG00000015317
218223_s_at	PLEKHO1	51177	Hs.438824	ENSG00000023902 /// OTTHUMG00000012510
218303_x_at	KRCC1	51315	Hs.469254	ENSG00000172086 /// OTTHUMG00000130315
218304_s_at	OSBPL11	114885	Hs.477440 /// Hs.701305	ENSG00000144909 /// OTTHUMG00000159571
218319_at	PELI1	57162	Hs.627297 /// Hs.7886	ENSG00000197329 /// OTTHUMG00000129511
218490_s_at	ZNF302	55900	Hs.436350	ENSG00000089335 /// OTTHUMG00000163329
218559_s_at	MAFB	9935	Hs.169487 /// Hs.709929	ENSG00000204103 /// OTTHUMG00000033052
218589_at	LPAR6	10161	Hs.123464 /// Hs.675006 /// Hs.723541 /// Hs.741192	ENSG00000139679 /// OTTHUMG00000016895
218610_s_at	CPPED1	55313	Hs.460002 /// Hs.609058	ENSG00000103381 /// OTTHUMG00000167711
218614_at	KIAA1551	55196	Hs.445129 /// Hs.594482	ENSG00000174718 /// OTTHUMG00000128501
218627_at	DRAM1	55332	Hs.525634	ENSG00000136048 /// OTTHUMG00000170447
218660_at	DYSF	8291	Hs.252180	ENSG00000135636 /// OTTHUMG00000129757
218676_s_at	PCTP	58488	Hs.285218	ENSG00000141179 /// OTTHUMG00000177859
218718_at	PDGFC	56034	Hs.566038 /// Hs.570855 /// Hs.600482	ENSG00000145431 /// OTTHUMG00000161803
218831_s_at	FCGRT	2217	Hs.111903	ENSG00000104870 /// OTTHUMG00000183155
218930_s_at	TMEM106B	54664	Hs.396358 /// Hs.597014 /// Hs.712945	ENSG00000106460 /// OTTHUMG00000125537
218973_at	EFTUD1	79631	Hs.459114	ENSG00000140598 /// OTTHUMG00000172573
218995_s_at	EDN1	1906	Hs.511899	ENSG00000078401 /// OTTHUMG00000014266
219062_s_at	ZCCHC2	54877	Hs.114191 /// Hs.604374 /// Hs.609515 /// Hs.676516 /// Hs.714637 /// Hs.733355 /// Hs.734465	ENSG00000141664 /// OTTHUMG00000180165
219103_at	ASAP3	55616	Hs.437379 /// Hs.595123	ENSG00000088280 /// OTTHUMG00000003234
219143_s_at	RPP25	54913	Hs.594650 /// Hs.617076 /// Hs.8562	ENSG00000178718 /// OTTHUMG00000142822
219403_s_at	HPSE	10855	Hs.44227 /// Hs.627092	ENSG00000173083 /// OTTHUMG00000130425
219434_at	TREM1	54210	Hs.283022 /// Hs.674770	ENSG00000124731 /// OTTHUMG00000014674
219452_at	DPEP2	64174	Hs.372633	ENSG00000167261 /// OTTHUMG00000137542
219456_s_at	RIN3	79890	Hs.326822	ENSG00000100599 /// OTTHUMG00000171198
219457_s_at	RIN3	79890	Hs.326822	ENSG00000100599 /// OTTHUMG00000171198
219471_at	KIAA0226L	80183	Hs.98117	ENSG00000102445 /// ENSG00000241353 /// OTTHUMG00000016868
219525_at	SLC47A1	55244	Hs.232054 /// Hs.603255	ENSG00000142494 /// OTTHUMG00000059466
219582_at	OGFRL1	79627	Hs.656091 /// Hs.690826	ENSG00000119900 /// OTTHUMG00000015000
219593_at	SLC15A3	51296	Hs.237856	ENSG00000110446 /// OTTHUMG00000167804
219615_s_at	KCNK5	8645	Hs.444448	ENSG00000164626 /// OTTHUMG00000014642
219622_at	RAB20	55647	Hs.743563	ENSG00000139832 /// OTTHUMG00000017343
219681_s_at	RAB11FIP1	80223	Hs.191179 /// Hs.609625 /// Hs.662027 /// Hs.706981	ENSG00000156675 /// OTTHUMG00000164026
219707_at	CPNE7	27132	Hs.461775	ENSG00000178773 /// OTTHUMG00000138051
219777_at	GIMAP6	474344	Hs.647105	ENSG00000133561 /// OTTHUMG00000159137
219788_at	PILRA	29992	Hs.444407	ENSG00000085514 /// OTTHUMG00000155248
219797_at	MGAT4A	11320	Hs.177576 /// Hs.594460	ENSG00000071073 /// OTTHUMG00000130563
219799_s_at	DHRS9	10170	Hs.179608 /// Hs.608963	ENSG00000073737 /// OTTHUMG00000132180
219825_at	CYP26B1	56603	Hs.91546	ENSG00000003137 /// OTTHUMG00000129756
219890_at	CLEC5A	23601	Hs.446235	ENSG00000258227 /// ENSG00000261180 /// OTTHUMG00000157173 /// OTTHUMG00000174711
219892_at	TM6SF1	53346	Hs.513094 /// Hs.738075	ENSG00000136404 /// OTTHUMG00000147365
219947_at	CLEC4A	50856	Hs.504657	ENSG00000111729 /// OTTHUMG00000168571
220005_at	P2RY13	53829	Hs.546396	ENSG00000181631 /// OTTHUMG00000155745
220066_at	NOD2	64127	Hs.135201 /// Hs.592072	ENSG00000167207 /// OTTHUMG00000133171
220088_at	C5AR1	728	Hs.2161	ENSG00000197405 /// OTTHUMG00000183504
220330_s_at	SAMSN1	64092	Hs.473341 /// Hs.719474	ENSG00000155307 /// OTTHUMG00000074317
220440_at	LGALS13	29124	Hs.23671	ENSG00000105198 /// OTTHUMG00000183073
220778_x_at	SEMA6B	10501	Hs.465642	ENSG00000167680 /// OTTHUMG00000182011
220832_at	TLR8	51311	Hs.660543	ENSG00000101916 /// OTTHUMG00000021145
220990_s_at	MIR21 /// VMP1	81671 /// 406991	Hs.444569 /// Hs.597147 /// Hs.612262 /// Hs.734951 /// Hs.743288	ENSG00000062716 /// OTTHUMG00000179882
221042_s_at	CLMN	79789	Hs.301478 /// Hs.623241 /// Hs.625339 /// Hs.662568 /// Hs.698226 /// Hs.734732	ENSG00000165959 /// OTTHUMG00000171629
221060_s_at	TLR4	7099	Hs.174312	ENSG00000136869 /// OTTHUMG00000021046
221061_at	PKD2L1	9033	Hs.159241	ENSG00000107593 /// OTTHUMG00000018910
221081_s_at	DENND2D	79961	Hs.557850	ENSG00000162777 /// OTTHUMG00000012356
221156_x_at	CCPG1	9236	Hs.285051	---
221210_s_at	NPL	80896	Hs.496969 /// Hs.596206	ENSG00000135838 /// OTTHUMG00000035321
221269_s_at	SH3BGRL3	83442	Hs.109051	ENSG00000142669 /// OTTHUMG00000003381
221345_at	FFAR2	2867	Hs.248056	ENSG00000126262 /// OTTHUMG00000183303
221478_at	BNIP3L	665	Hs.131226 /// Hs.718221	ENSG00000104765 /// OTTHUMG00000099433
221511_x_at	CCPG1 /// DYX1C1-CCPG1	9236 /// 100533483	Hs.285051 /// Hs.592716 /// Hs.626318 /// Hs.733891	ENSG00000260916 /// ENSG00000261771 /// OTTHUMG00000172678 /// OTTHUMG00000172694
221561_at	SOAT1	6646	Hs.445588 /// Hs.597672 /// Hs.619551	ENSG00000057252 /// OTTHUMG00000035253
221572_s_at	SLC26A6	65010	Hs.631925	ENSG00000225697 /// OTTHUMG00000156646
221698_s_at	CLEC7A	64581	Hs.143929	ENSG00000172243 /// OTTHUMG00000133597
221704_s_at	VPS37B	79720	Hs.507162	ENSG00000139722 /// OTTHUMG00000168767
221718_s_at	AKAP13	11214	Hs.459211 /// Hs.608041 /// Hs.608755 /// Hs.619023 /// Hs.741394	ENSG00000170776 /// OTTHUMG00000172205
221724_s_at	CLEC4A	50856	Hs.504657	ENSG00000111729 /// OTTHUMG00000168571
221815_at	ABHD2	11057	Hs.122337 /// Hs.730201	ENSG00000140526 /// OTTHUMG00000148684
221841_s_at	KLF4	9314	Hs.376206 /// Hs.739613	ENSG00000136826 /// OTTHUMG00000020449
221903_s_at	CYLD	1540	Hs.432993 /// Hs.578973 /// Hs.611934 /// Hs.619311 /// Hs.693214	ENSG00000083799 /// OTTHUMG00000173404
221905_at	CYLD	1540	Hs.432993 /// Hs.578973 /// Hs.611934 /// Hs.619311 /// Hs.693214	ENSG00000083799 /// OTTHUMG00000173404
221918_at	CDK17	5128	Hs.506415	ENSG00000059758 /// OTTHUMG00000170375
222088_s_at	SLC2A14 /// SLC2A3	6515 /// 144195	Hs.419240 /// Hs.573294 /// Hs.595564 /// Hs.655169 /// Hs.680728	ENSG00000059804 /// ENSG00000173262 /// OTTHUMG00000133685 /// OTTHUMG00000168463
222103_at	ATF1	466	Hs.648565	ENSG00000123268 /// OTTHUMG00000169482
222123_s_at	HIF3A	64344	Hs.420830 /// Hs.646235	ENSG00000124440 /// OTTHUMG00000141296
222156_x_at	CCPG1 /// DYX1C1-CCPG1	9236 /// 100533483	Hs.285051 /// Hs.592716 /// Hs.626318 /// Hs.733891	ENSG00000260916 /// ENSG00000261771 /// OTTHUMG00000172678 /// OTTHUMG00000172694
222173_s_at	TBC1D2	55357	Hs.371016	ENSG00000095383 /// OTTHUMG00000020343
222218_s_at	PILRA	29992	Hs.444407	ENSG00000085514 /// OTTHUMG00000155248
222357_at	ZBTB20	26137	Hs.655108	ENSG00000181722 /// OTTHUMG00000159366
34210_at	CD52	1043	Hs.276770 /// Hs.597423	ENSG00000169442 /// OTTHUMG00000003491
35626_at	SGSH	6448	Hs.31074	ENSG00000181523 /// OTTHUMG00000177569
38037_at	HBEGF	1839	Hs.592942 /// Hs.799	ENSG00000113070 /// OTTHUMG00000129496
39402_at	IL1B	3553	Hs.126256 /// Hs.700961	ENSG00000125538 /// OTTHUMG00000131344
39582_at	CYLD	1540	Hs.432993 /// Hs.578973 /// Hs.611934 /// Hs.619311 /// Hs.693214	ENSG00000083799 /// OTTHUMG00000173404
39705_at	SIN3B	23309	Hs.13999 /// Hs.613831 /// Hs.713344	ENSG00000127511 /// OTTHUMG00000182642
41577_at	PPP1R16B	26051	Hs.45719	ENSG00000101445 /// OTTHUMG00000032465
43511_s_at	ARRB1	408	Hs.503284	OTTHUMG00000165443
44790_s_at	KIAA0226L	80183	Hs.98117	ENSG00000102445 /// ENSG00000241353 /// OTTHUMG00000016868
49679_s_at	MMP24-AS1	101410538	---	ENSG00000126005 /// OTTHUMG00000032333
59644_at	BMP2K	55589	Hs.146551 /// Hs.732528 /// Hs.732586	ENSG00000138756 /// OTTHUMG00000160900
63825_at	ABHD2	11057	Hs.122337 /// Hs.730201	ENSG00000140526 /// OTTHUMG00000148684
64432_at	MAPKAPK5-AS1	51275	Hs.333120 /// Hs.732844	ENSG00000234608 /// OTTHUMG00000141273
64899_at	LPPR2	64748	Hs.6846	ENSG00000105520 /// OTTHUMG00000182023
87100_at	ABHD2	11057	Hs.122337 /// Hs.730201	ENSG00000140526 /// OTTHUMG00000148684
