# Supplementary material for: Emetine induces chemosensitivity and reduces clonogenicity of acute myeloid leukemia cells
Source: Oncotarget. 2016 Mar 15;7(17):23239–50. doi: 10.18632/oncotarget.8096 (PMC5029623; doi:10.18632/oncotarget.8096)
Supplement: Supplementary file 3 [file oncotarget-07-23239-s003.xlsx]

## Sheet: Supplementary Table 2
Probe Set ID	Gene Symbol	Entrez Gene ID	UniGene ID	Ensembl
200064_at	HSP90AB1	3326	Hs.509736 /// Hs.608245	ENSG00000096384 /// OTTHUMG00000014761
200616_s_at	MLEC	9761	Hs.507074 /// Hs.608699 /// Hs.701392 /// Hs.731212 /// Hs.744910	ENSG00000110917 /// OTTHUMG00000169187
200658_s_at	PHB	5245	Hs.514303	ENSG00000167085 /// OTTHUMG00000134271
200675_at	CD81	975	Hs.54457	ENSG00000110651 /// OTTHUMG00000009892
200679_x_at	HMGB1	3146	Hs.434102 /// Hs.593339 /// Hs.596078 /// Hs.609311 /// Hs.693118 /// Hs.717965	ENSG00000132967 /// ENSG00000189403 /// OTTHUMG00000016670 /// OTTHUMG00000155591
200696_s_at	GSN	2934	Hs.522373	ENSG00000148180 /// OTTHUMG00000020584
200762_at	DPYSL2	1808	Hs.593187	ENSG00000092964 /// OTTHUMG00000099439
200790_at	ODC1	4953	Hs.467701 /// Hs.678417	ENSG00000115758 /// OTTHUMG00000090450
200832_s_at	SCD	6319	Hs.558396 /// Hs.709014 /// Hs.734527	ENSG00000099194 /// OTTHUMG00000018906
200862_at	DHCR24	1718	Hs.498727 /// Hs.608811	ENSG00000116133 /// OTTHUMG00000009989
200875_s_at	MIR1292 /// NOP56 /// SNORD110 /// SNORD57 /// SNORD86	10528 /// 26792 /// 692201 /// 692213 /// 100302138	Hs.376064 /// Hs.598401	ENSG00000101361 /// OTTHUMG00000031703
200935_at	CALR	811	Hs.515162 /// Hs.733684	ENSG00000179218 /// OTTHUMG00000180574
200956_s_at	SSRP1	6749	Hs.523680	ENSG00000149136 /// OTTHUMG00000167024
200995_at	IPO7	10527	Hs.523470 /// Hs.701236 /// Hs.744911	ENSG00000205339 /// OTTHUMG00000165753
201013_s_at	PAICS	10606	Hs.518774	ENSG00000128050 /// OTTHUMG00000160957
201014_s_at	PAICS	10606	Hs.518774	ENSG00000128050 /// OTTHUMG00000160957
201016_at	EIF1AX /// LOC101060318	1964 /// 101060318	Hs.522590 /// Hs.602028 /// Hs.602097 /// Hs.605331 /// Hs.606774 /// Hs.653506 /// Hs.737196	ENSG00000173674 /// OTTHUMG00000022704
201024_x_at	EIF5B	9669	Hs.158688	ENSG00000158417 /// OTTHUMG00000153242
201074_at	SMARCC1	6599	Hs.476179 /// Hs.605181 /// Hs.619293	ENSG00000173473 /// OTTHUMG00000133519
201075_s_at	SMARCC1	6599	Hs.476179 /// Hs.605181 /// Hs.619293	ENSG00000173473 /// OTTHUMG00000133519
201111_at	CSE1L	1434	Hs.602379 /// Hs.623538 /// Hs.90073	ENSG00000124207 /// OTTHUMG00000033046
201112_s_at	CSE1L	1434	Hs.602379 /// Hs.623538 /// Hs.90073	ENSG00000124207 /// OTTHUMG00000033046
201115_at	POLD2	5425	Hs.306791	ENSG00000106628 /// OTTHUMG00000022909
201195_s_at	SLC7A5	8140	Hs.513797	ENSG00000103257 /// OTTHUMG00000137658
201277_s_at	HNRNPAB	3182	Hs.591731	ENSG00000197451 /// OTTHUMG00000163452
201309_x_at	NREP	9315	Hs.36053 /// Hs.621459 /// Hs.738960 /// Hs.743959	ENSG00000134986 /// OTTHUMG00000128795
201310_s_at	NREP	9315	Hs.36053 /// Hs.621459 /// Hs.738960 /// Hs.743959	ENSG00000134986 /// OTTHUMG00000128795
201323_at	EBNA1BP2	10969	Hs.346868 /// Hs.673773	ENSG00000117395 /// OTTHUMG00000007284
201391_at	TRAP1	10131	Hs.30345	ENSG00000126602 /// OTTHUMG00000129427
201397_at	PHGDH	26227	Hs.487296	ENSG00000092621 /// OTTHUMG00000012100
201459_at	RUVBL2	10856	Hs.515846	ENSG00000183207 /// OTTHUMG00000183333
201478_s_at	DKC1 /// MIR644B /// SNORA56	1736 /// 677835 /// 100847052	Hs.4747	ENSG00000130826 /// ENSG00000268226 /// OTTHUMG00000024242
201479_at	DKC1 /// MIR644B /// SNORA56	1736 /// 677835 /// 100847052	Hs.4747	ENSG00000130826 /// ENSG00000268226 /// OTTHUMG00000024242
201503_at	G3BP1	10146	Hs.30980 /// Hs.3353 /// Hs.587054 /// Hs.595645 /// Hs.600794 /// Hs.660566 /// Hs.684144 /// Hs.699092 /// Hs.707858	ENSG00000145907 /// OTTHUMG00000130123
201516_at	SRM	6723	Hs.76244	ENSG00000116649 /// OTTHUMG00000002119
201555_at	MCM3	4172	Hs.179565	ENSG00000112118 /// OTTHUMG00000014844
201563_at	SORD	6652	Hs.600174 /// Hs.878	ENSG00000140263 /// OTTHUMG00000131265
201577_at	NME1	4830	Hs.463456	ENSG00000239672 /// OTTHUMG00000137474
201579_at	FAT1	2195	Hs.481371	ENSG00000083857 /// OTTHUMG00000160320
201606_s_at	PWP1	11137	Hs.506652	ENSG00000136045 /// OTTHUMG00000169913
201608_s_at	PWP1	11137	Hs.506652	ENSG00000136045 /// OTTHUMG00000169913
201688_s_at	TPD52	7163	Hs.309921 /// Hs.368433 /// Hs.602620 /// Hs.613186	ENSG00000076554 /// OTTHUMG00000164565
201689_s_at	TPD52	7163	Hs.309921 /// Hs.368433 /// Hs.602620 /// Hs.613186	ENSG00000076554 /// OTTHUMG00000164565
201690_s_at	TPD52	7163	Hs.309921 /// Hs.368433 /// Hs.602620 /// Hs.613186	ENSG00000076554 /// OTTHUMG00000164565
201692_at	SIGMAR1	10280	Hs.522087	ENSG00000147955 /// OTTHUMG00000019829
201695_s_at	PNP	4860	Hs.75514	ENSG00000198805 /// OTTHUMG00000029546
201710_at	MYBL2	4605	Hs.179718	ENSG00000101057 /// OTTHUMG00000033062
201755_at	MCM5	4174	Hs.517582 /// Hs.607034 /// Hs.659728	ENSG00000100297 /// OTTHUMG00000150961
201761_at	MTHFD2	10797	Hs.469030 /// Hs.596295 /// Hs.697648	ENSG00000065911 /// OTTHUMG00000129814
201790_s_at	DHCR7	1717	Hs.503134 /// Hs.639004	ENSG00000172893 /// OTTHUMG00000167346
201791_s_at	DHCR7	1717	Hs.503134 /// Hs.639004	ENSG00000172893 /// OTTHUMG00000167346
201797_s_at	VARS	7407	Hs.520026	ENSG00000096171 /// ENSG00000204394 /// ENSG00000224264 /// ENSG00000226589 /// ENSG00000231116 /// ENSG00000231945 /// OTTHUMG00000031286 /// OTTHUMG00000031584 /// OTTHUMG00000137401 /// OTTHUMG00000148788 /// OTTHUMG00000149010 /// OTTHUMG00000149524
201801_s_at	SLC29A1	2030	Hs.25450	ENSG00000112759 /// OTTHUMG00000014759
201825_s_at	SCCPDH	51097	Hs.498397 /// Hs.601016	ENSG00000143653 /// OTTHUMG00000040221
201847_at	LIPA	3988	Hs.643030 /// Hs.702467 /// Hs.708449 /// Hs.741437	ENSG00000107798 /// OTTHUMG00000018716
201849_at	BNIP3	664	Hs.144873	---
201872_s_at	ABCE1	6059	Hs.12013 /// Hs.605300 /// Hs.713456	ENSG00000164163 /// OTTHUMG00000161478
201873_s_at	ABCE1	6059	Hs.12013 /// Hs.605300 /// Hs.713456	ENSG00000164163 /// OTTHUMG00000161478
201876_at	PON2	5445	Hs.458973 /// Hs.735870 /// Hs.743997 /// Hs.744912	ENSG00000105854 /// OTTHUMG00000153948
201892_s_at	IMPDH2	3615	Hs.654400	ENSG00000178035 /// OTTHUMG00000156771
201912_s_at	GSPT1	2935	Hs.528780 /// Hs.653493 /// Hs.694140 /// Hs.712597	ENSG00000103342 /// OTTHUMG00000172956
201923_at	PRDX4	10549	Hs.83383	ENSG00000123131 /// OTTHUMG00000021253
201927_s_at	PKP4	8502	Hs.407580 /// Hs.712878	ENSG00000144283 /// OTTHUMG00000153969
201930_at	MCM6	4175	Hs.444118 /// Hs.602788	ENSG00000076003 /// OTTHUMG00000131739
201946_s_at	CCT2	10576	Hs.189772	ENSG00000166226 /// OTTHUMG00000169383
201947_s_at	CCT2	10576	Hs.189772	ENSG00000166226 /// OTTHUMG00000169383
201951_at	ALCAM	214	Hs.591293 /// Hs.714046 /// Hs.740441	ENSG00000170017 /// OTTHUMG00000159192
201952_at	ALCAM	214	Hs.591293 /// Hs.714046 /// Hs.740441	ENSG00000170017 /// OTTHUMG00000159192
201970_s_at	NASP	4678	Hs.319334	ENSG00000132780 /// OTTHUMG00000007826
202003_s_at	ACAA2	10449	Hs.200136 /// Hs.573627	ENSG00000167315 /// OTTHUMG00000132667
202018_s_at	LTF	4057	Hs.529517 /// Hs.610567 /// Hs.739670	ENSG00000012223 /// OTTHUMG00000156325
202085_at	TJP2	9414	Hs.50382	ENSG00000119139 /// OTTHUMG00000019978
202107_s_at	MCM2	4171	Hs.477481	ENSG00000073111 /// OTTHUMG00000159637
202223_at	STT3A	3703	Hs.504237	---
202245_at	LSS	4047	Hs.596543 /// Hs.734274	ENSG00000160285 /// OTTHUMG00000090633
202246_s_at	CDK4	1019	Hs.95577	ENSG00000135446 /// OTTHUMG00000170382
202268_s_at	NAE1	8883	Hs.460978	ENSG00000159593 /// OTTHUMG00000137513
202309_at	MTHFD1	4522	Hs.652308 /// Hs.656509	ENSG00000100714 /// OTTHUMG00000141309
202330_s_at	UNG	7374	Hs.191334	ENSG00000076248 /// OTTHUMG00000169247
202345_s_at	FABP5 /// LOC101060453	2171 /// 101060453	Hs.408061 /// Hs.655577 /// Hs.672818	ENSG00000164687 /// ENSG00000234964 /// OTTHUMG00000134313 /// OTTHUMG00000167408
202384_s_at	TCOF1	6949	Hs.519672	ENSG00000070814 /// OTTHUMG00000130081
202397_at	LOC128322 /// NUTF2	10204 /// 128322	Hs.356630 /// Hs.731871 /// Hs.744185	ENSG00000102898 /// ENSG00000266937 /// OTTHUMG00000137540 /// OTTHUMG00000177988
202412_s_at	USP1	7398	Hs.35086	ENSG00000162607 /// OTTHUMG00000008972
202413_s_at	USP1	7398	Hs.35086	ENSG00000162607 /// OTTHUMG00000008972
202431_s_at	MYC	4609	Hs.202453 /// Hs.596284	ENSG00000136997 /// OTTHUMG00000128475
202441_at	ERLIN1	10613	Hs.150087 /// Hs.595526	ENSG00000107566 /// OTTHUMG00000018900
202468_s_at	CTNNAL1	8727	Hs.58488	ENSG00000119326 /// OTTHUMG00000020466
202483_s_at	RANBP1	5902	Hs.24763	ENSG00000099901 /// OTTHUMG00000150490
202522_at	PITPNB	23760	Hs.705323 /// Hs.7370	ENSG00000180957 /// OTTHUMG00000150976
202540_s_at	HMGCR	3156	Hs.628096	ENSG00000113161 /// OTTHUMG00000102069
202602_s_at	HTATSF1	27336	Hs.204475 /// Hs.605934	ENSG00000102241 /// OTTHUMG00000022510
202666_s_at	ACTL6A	86	Hs.435326	ENSG00000136518 /// OTTHUMG00000157782
202690_s_at	SNRPD1	6632	Hs.464734 /// Hs.597957 /// Hs.723796	ENSG00000167088 /// OTTHUMG00000178934
202691_at	SNRPD1	6632	Hs.464734 /// Hs.597957 /// Hs.723796	ENSG00000167088 /// OTTHUMG00000178934
202735_at	EBP	10682	Hs.30619	ENSG00000147155 /// ENSG00000268394 /// OTTHUMG00000034482
202741_at	PRKACB	5567	Hs.487325 /// Hs.692873	ENSG00000142875 /// OTTHUMG00000009975
202742_s_at	PRKACB	5567	Hs.487325 /// Hs.692873	ENSG00000142875 /// OTTHUMG00000009975
202759_s_at	AKAP2 /// PALM2-AKAP2	11217 /// 445815	Hs.591908 /// Hs.604711 /// Hs.733138	ENSG00000157654 /// ENSG00000241978 /// OTTHUMG00000156811 /// OTTHUMG00000156812
202760_s_at	AKAP2 /// PALM2-AKAP2	11217 /// 445815	Hs.591908 /// Hs.604711 /// Hs.733138	ENSG00000157654 /// ENSG00000241978 /// OTTHUMG00000156811 /// OTTHUMG00000156812
202813_at	TARBP1	6894	Hs.498115 /// Hs.609704	ENSG00000059588 /// OTTHUMG00000037947
202888_s_at	ANPEP	290	Hs.1239	ENSG00000166825 /// OTTHUMG00000149814
202903_at	LSM5	23658	Hs.424908	ENSG00000106355 /// OTTHUMG00000022913
202911_at	MSH6	2956	Hs.445052 /// Hs.733502	ENSG00000116062 /// OTTHUMG00000129129
202950_at	CRYZ	1429	Hs.699602 /// Hs.83114	ENSG00000116791 /// OTTHUMG00000009620
202971_s_at	DYRK2	8445	Hs.173135 /// Hs.606656 /// Hs.618871 /// Hs.733040	ENSG00000127334 /// OTTHUMG00000169089
202983_at	HLTF	6596	Hs.3068 /// Hs.594973 /// Hs.708498	ENSG00000071794 /// OTTHUMG00000159534
203016_s_at	SSX2IP	117178	Hs.22587 /// Hs.627106	ENSG00000117155 /// OTTHUMG00000009926
203023_at	NOP16	51491	Hs.696283	ENSG00000048162 /// OTTHUMG00000163186
203103_s_at	PRPF19	27339	Hs.502705	ENSG00000110107 /// OTTHUMG00000167798
203114_at	SSSCA1	10534	Hs.25723	ENSG00000173465 /// OTTHUMG00000166388
203119_at	CCDC86	79080	Hs.4253	ENSG00000110104 /// OTTHUMG00000167706
203148_s_at	TRIM14	9830	Hs.575631 /// Hs.712999	ENSG00000106785 /// OTTHUMG00000020339
203196_at	ABCC4	10257	Hs.508423 /// Hs.608649	ENSG00000125257 /// OTTHUMG00000017216
203235_at	THOP1	7064	Hs.78769	ENSG00000172009 /// OTTHUMG00000180492
203276_at	LMNB1	4001	Hs.89497	ENSG00000113368 /// OTTHUMG00000128969
203341_at	CEBPZ	10153	Hs.135406	ENSG00000115816 /// OTTHUMG00000100960
203358_s_at	EZH2	2146	Hs.444082	ENSG00000106462 /// OTTHUMG00000158973
203360_s_at	GJA9 /// GJA9-MYCBP /// MYCBP	26292 /// 81025 /// 100527950	Hs.591506 /// Hs.622680	ENSG00000131233 /// ENSG00000214114 /// OTTHUMG00000000484
203397_s_at	GALNT3	2591	Hs.170986 /// Hs.707375 /// Hs.709093	ENSG00000115339 /// OTTHUMG00000132157
203401_at	PRPS2	5634	Hs.654581 /// Hs.672215	ENSG00000101911 /// OTTHUMG00000021139
203405_at	PSMG1	8624	Hs.473838	ENSG00000183527 /// OTTHUMG00000066034
203422_at	POLD1	5424	Hs.279413	ENSG00000062822 /// OTTHUMG00000183037
203462_x_at	EIF3B	8662	Hs.371001 /// Hs.730066	ENSG00000106263 /// OTTHUMG00000022839
203465_at	MRPL19	9801	Hs.44024 /// Hs.592966 /// Hs.738878	ENSG00000115364 /// OTTHUMG00000129990
203505_at	ABCA1	19	Hs.659274	---
203548_s_at	LPL	4023	Hs.180878 /// Hs.619595	ENSG00000175445 /// OTTHUMG00000036645
203549_s_at	LPL	4023	Hs.180878 /// Hs.619595	ENSG00000175445 /// OTTHUMG00000036645
203581_at	RAB4A /// SPHAR	5867 /// 10638	Hs.296169 /// Hs.592672	ENSG00000168118 /// OTTHUMG00000037627
203582_s_at	RAB4A /// SPHAR	5867 /// 10638	Hs.296169 /// Hs.592672	ENSG00000168118 /// OTTHUMG00000037627
203622_s_at	PNO1	56902	Hs.262858 /// Hs.655359	ENSG00000115946 /// OTTHUMG00000129563
203625_x_at	SKP2	6502	Hs.23348 /// Hs.658694	ENSG00000145604 /// OTTHUMG00000131106
203675_at	NUCB2	4925	Hs.654599	ENSG00000070081 /// OTTHUMG00000166050
203696_s_at	RFC2	5982	Hs.647062	ENSG00000049541 /// ENSG00000261911 /// OTTHUMG00000023239
203708_at	PDE4B	5142	---	---
203737_s_at	PPRC1	23082	Hs.533551	ENSG00000148840 /// OTTHUMG00000018948
203740_at	MPHOSPH6	10200	Hs.344400 /// Hs.601155	ENSG00000135698 /// OTTHUMG00000137632
203774_at	MTR	4548	Hs.498187 /// Hs.605062 /// Hs.708301 /// Hs.709036	ENSG00000116984 /// OTTHUMG00000040060
203781_at	MRPL33	9553	Hs.515879	ENSG00000243147 /// OTTHUMG00000097795
203832_at	SNRPF	6636	Hs.105465 /// Hs.733158	ENSG00000139343 /// OTTHUMG00000170351
203857_s_at	PDIA5	10954	Hs.477352	ENSG00000065485 /// OTTHUMG00000159558
203867_s_at	NLE1	54475	Hs.85570	ENSG00000073536 /// OTTHUMG00000132928
203967_at	CDC6	990	Hs.405958	ENSG00000094804 /// OTTHUMG00000133324
203968_s_at	CDC6	990	Hs.405958	ENSG00000094804 /// OTTHUMG00000133324
204033_at	TRIP13	9319	Hs.436187 /// Hs.734471	ENSG00000071539 /// OTTHUMG00000090349
204044_at	QPRT	23475	Hs.513484 /// Hs.675754	ENSG00000103485 /// OTTHUMG00000097770
204072_s_at	FRY	10129	Hs.507669 /// Hs.718654	ENSG00000073910 /// OTTHUMG00000016696
204119_s_at	ADK	132	Hs.604694 /// Hs.615071 /// Hs.656586	ENSG00000156110 /// OTTHUMG00000018506
204120_s_at	ADK	132	Hs.604694 /// Hs.615071 /// Hs.656586	ENSG00000156110 /// OTTHUMG00000018506
204127_at	RFC3	5983	Hs.115474 /// Hs.605485	ENSG00000133119 /// OTTHUMG00000016715
204133_at	RRP9	9136	Hs.153768	ENSG00000114767 /// OTTHUMG00000156930
204146_at	RAD51AP1	10635	Hs.730696	ENSG00000111247 /// OTTHUMG00000168125
204170_s_at	CKS2	1164	Hs.83758	ENSG00000123975 /// OTTHUMG00000020180
204208_at	RNGTT	8732	Hs.567378 /// Hs.601655 /// Hs.609061 /// Hs.715878	ENSG00000111880 /// OTTHUMG00000015190
204238_s_at	DNPH1	10591	Hs.109752	ENSG00000112667 /// OTTHUMG00000014724
204256_at	ELOVL6	79071	Hs.17519 /// Hs.412939 /// Hs.652828	ENSG00000170522 /// OTTHUMG00000132547
204347_at	AK4 /// LOC100507855	205 /// 100507855	Hs.10862 /// Hs.505172 /// Hs.596190 /// Hs.596232 /// Hs.599611 /// Hs.617151 /// Hs.662902	ENSG00000162433 /// OTTHUMG00000009033
204348_s_at	AK4 /// LOC100507855	205 /// 100507855	Hs.10862 /// Hs.505172 /// Hs.596190 /// Hs.596232 /// Hs.599611 /// Hs.617151 /// Hs.662902	ENSG00000162433 /// OTTHUMG00000009033
204407_at	TTF2	8458	Hs.486818	---
204412_s_at	NEFH	4744	Hs.198760 /// Hs.552813 /// Hs.605984 /// Hs.640053	ENSG00000100285 /// OTTHUMG00000151155
204429_s_at	SLC2A5	6518	Hs.530003	ENSG00000142583 /// OTTHUMG00000001771
204497_at	ADCY9	115	Hs.391860 /// Hs.605958 /// Hs.610484	ENSG00000162104 /// OTTHUMG00000177612
204510_at	CDC7	8317	Hs.533573	ENSG00000097046 /// OTTHUMG00000047810
204548_at	STAR	6770	Hs.521535	ENSG00000147465 /// OTTHUMG00000164058
204559_s_at	LSM7	51690	Hs.512610 /// Hs.683921	ENSG00000130332 /// OTTHUMG00000180441
204662_at	CCP110	9738	Hs.279912 /// Hs.606159	ENSG00000103540 /// OTTHUMG00000131459
204695_at	CDC25A	993	Hs.437705	ENSG00000164045 /// OTTHUMG00000133535
204717_s_at	SLC29A2	3177	Hs.569017	ENSG00000174669 /// OTTHUMG00000169056
204744_s_at	IARS	3376	Hs.445403	ENSG00000196305 /// OTTHUMG00000020219
204798_at	MYB	4602	Hs.606320 /// Hs.626299 /// Hs.721437	ENSG00000118513 /// OTTHUMG00000015629
204875_s_at	GMDS	2762	Hs.144496	ENSG00000112699 /// OTTHUMG00000016143
204905_s_at	EEF1E1	9521	Hs.608403 /// Hs.744438 /// Hs.745033	ENSG00000124802 /// OTTHUMG00000014221
204957_at	ORC5	5001	Hs.432948	ENSG00000164815 /// OTTHUMG00000157275
205004_at	NKRF	55922	Hs.437084	ENSG00000186416 /// OTTHUMG00000022277
205047_s_at	ASNS	440	Hs.489207	ENSG00000070669 /// OTTHUMG00000022892
205085_at	ORC1	4998	Hs.17908	ENSG00000085840 /// OTTHUMG00000008104
205131_x_at	CLEC11A	6320	Hs.512680	ENSG00000105472 /// OTTHUMG00000182866
205133_s_at	HSPE1	3336	Hs.1197 /// Hs.591468 /// Hs.633165 /// Hs.689448	ENSG00000115541 /// OTTHUMG00000132749
205164_at	GCAT	23464	Hs.54609	ENSG00000100116 /// OTTHUMG00000150664
205204_at	NMB	4828	Hs.386470	ENSG00000197696 /// OTTHUMG00000148666
205229_s_at	COCH	1690	Hs.21016	ENSG00000100473 /// OTTHUMG00000029432
205264_at	CD3EAP	10849	Hs.686491 /// Hs.710495	ENSG00000117877 /// OTTHUMG00000182120
205282_at	LRP8	7804	Hs.280387 /// Hs.576154 /// Hs.610556	ENSG00000157193 /// OTTHUMG00000008924
205327_s_at	ACVR2A	92	Hs.470174 /// Hs.594664 /// Hs.608447	ENSG00000121989 /// OTTHUMG00000150603
205353_s_at	PEBP1	5037	Hs.433863	ENSG00000089220 /// OTTHUMG00000168860
205382_s_at	CFD	1675	Hs.155597	ENSG00000197766 /// OTTHUMG00000181840
205394_at	CHEK1	1111	Hs.24529 /// Hs.595920	ENSG00000149554 /// OTTHUMG00000165853
205551_at	SV2B	9899	Hs.21754 /// Hs.604390 /// Hs.722417	ENSG00000185518 /// OTTHUMG00000149833
205565_s_at	FXN	2395	Hs.20685	ENSG00000165060 /// OTTHUMG00000019977
205653_at	CTSG	1511	Hs.421724	ENSG00000100448 /// OTTHUMG00000140182
205667_at	WRN	7486	Hs.631240 /// Hs.632050	ENSG00000165392 /// OTTHUMG00000163894
205677_s_at	DLEU1	10301	Hs.591229 /// Hs.616702 /// Hs.616703 /// Hs.684516 /// Hs.712880	ENSG00000176124 /// OTTHUMG00000016934
205741_s_at	DTNA	1837	Hs.596489 /// Hs.603661 /// Hs.643454 /// Hs.714439	ENSG00000134769 /// OTTHUMG00000132309
205839_s_at	BZRAP1	9256	Hs.112499 /// Hs.618070 /// Hs.713111	ENSG00000005379 /// OTTHUMG00000178923
205883_at	ZBTB16	7704	Hs.591945	ENSG00000109906 /// OTTHUMG00000168243
205884_at	ITGA4	3676	Hs.440955	ENSG00000115232 /// OTTHUMG00000154212
205885_s_at	ITGA4	3676	Hs.440955	ENSG00000115232 /// OTTHUMG00000154212
205899_at	CCNA1	8900	Hs.417050 /// Hs.628987	ENSG00000133101 /// OTTHUMG00000016733
205909_at	POLE2	5427	Hs.162777	ENSG00000100479 /// OTTHUMG00000170813
205961_s_at	PSIP1	11168	Hs.575668 /// Hs.658434	ENSG00000164985 /// OTTHUMG00000021021
206057_x_at	SPN	6693	Hs.595610 /// Hs.632188	ENSG00000197471 /// OTTHUMG00000097765
206067_s_at	WT1	7490	Hs.591980 /// Hs.606557	ENSG00000184937 /// OTTHUMG00000039556
206102_at	GINS1	9837	Hs.658464	ENSG00000101003 /// OTTHUMG00000032124
206111_at	RNASE2	6036	Hs.728	ENSG00000169385 /// OTTHUMG00000029607
206272_at	RAB4A /// SPHAR	5867 /// 10638	Hs.296169 /// Hs.592672	ENSG00000168118 /// ENSG00000213029 /// OTTHUMG00000037627 /// OTTHUMG00000058947
206589_at	GFI1	2672	Hs.73172	ENSG00000162676 /// OTTHUMG00000010897
206631_at	PTGER2	5732	Hs.2090	ENSG00000125384 /// OTTHUMG00000140300
206871_at	ELANE	1991	Hs.99863	ENSG00000197561 /// OTTHUMG00000181839
207075_at	NLRP3	114548	Hs.159483	ENSG00000162711 /// OTTHUMG00000040647
207124_s_at	GNB5	10681	Hs.155090 /// Hs.708730 /// Hs.734358 /// Hs.739331	ENSG00000069966 /// OTTHUMG00000131892
207153_s_at	GLMN	11146	Hs.49105	ENSG00000174842 /// OTTHUMG00000010283
207332_s_at	TFRC	7037	Hs.529618	ENSG00000072274 /// OTTHUMG00000155714
207341_at	PRTN3	5657	Hs.928	---
207396_s_at	ALG3	10195	Hs.478481	ENSG00000214160 /// OTTHUMG00000156823
207436_x_at	---	---	---	---
207668_x_at	PDIA6	10130	Hs.212102 /// Hs.580464 /// Hs.739130 /// Hs.739169 /// Hs.739363	ENSG00000143870 /// OTTHUMG00000090479
207735_at	RNF125	54941	Hs.633703	ENSG00000101695 /// OTTHUMG00000132266
207794_at	CCR2	729230	Hs.511794 /// Hs.705362	ENSG00000121807 /// OTTHUMG00000156466
208002_s_at	ACOT7	11332	Hs.126137 /// Hs.599325	ENSG00000097021 /// OTTHUMG00000001295
208029_s_at	LAPTM4B	55353	Hs.492314	ENSG00000104341 /// OTTHUMG00000164740
208056_s_at	CBFA2T3	863	Hs.513811 /// Hs.717542	ENSG00000129993 /// OTTHUMG00000137864
208095_s_at	SRP72	6731	Hs.237825 /// Hs.537696 /// Hs.605767	ENSG00000174780 /// OTTHUMG00000128843
208117_s_at	LAS1L	81887	Hs.522675 /// Hs.721716	ENSG00000001497 /// OTTHUMG00000021720
208447_s_at	PRPS1	5631	Hs.56	ENSG00000147224 /// OTTHUMG00000022167
208623_s_at	EZR	7430	Hs.487027 /// Hs.708178	ENSG00000092820 /// OTTHUMG00000015917
208638_at	PDIA6	10130	Hs.212102 /// Hs.739130 /// Hs.739169 /// Hs.739363	ENSG00000143870 /// OTTHUMG00000090479
208639_x_at	PDIA6	10130	Hs.212102 /// Hs.580464 /// Hs.739130 /// Hs.739169 /// Hs.739363	ENSG00000143870 /// OTTHUMG00000090479
208644_at	PARP1	142	Hs.177766	---
208647_at	FDFT1	2222	Hs.593928 /// Hs.733088	ENSG00000079459 /// OTTHUMG00000090801
208676_s_at	PA2G4	5036	Hs.524498 /// Hs.708887	ENSG00000170515 /// OTTHUMG00000170173
208680_at	PRDX1	5052	Hs.180909 /// Hs.681569	ENSG00000117450 /// OTTHUMG00000007738
208691_at	TFRC	7037	Hs.529618	ENSG00000072274 /// OTTHUMG00000155714
208694_at	PRKDC	5591	Hs.491682 /// Hs.714391	ENSG00000253729 /// OTTHUMG00000164239
208711_s_at	CCND1	595	Hs.523852 /// Hs.732748	ENSG00000110092 /// OTTHUMG00000167877
208766_s_at	HNRNPR	10236	Hs.373763 /// Hs.600463 /// Hs.625686	ENSG00000125944 /// OTTHUMG00000003224
208767_s_at	LAPTM4B	55353	Hs.492314	ENSG00000104341 /// OTTHUMG00000164740
208787_at	MRPL3	11222	Hs.205163	ENSG00000114686 /// OTTHUMG00000159607
208795_s_at	MCM7	4176	Hs.438720	ENSG00000166508 /// OTTHUMG00000154671
208828_at	POLE3	54107	Hs.108112	ENSG00000148229 /// OTTHUMG00000020523
208838_at	CAND1	55832	Hs.546407 /// Hs.603256 /// Hs.623675 /// Hs.633838 /// Hs.703396	ENSG00000111530 /// OTTHUMG00000169060
208848_at	ADH5	128	Hs.607419 /// Hs.714209 /// Hs.78989	ENSG00000197894 /// OTTHUMG00000161230
208858_s_at	ESYT1	23344	Hs.615233 /// Hs.632729	ENSG00000139641 /// OTTHUMG00000170197
208896_at	DDX18	8886	Hs.363492 /// Hs.730712 /// Hs.744922	ENSG00000088205 /// OTTHUMG00000058521
208910_s_at	C1QBP	708	Hs.555866	ENSG00000108561 /// OTTHUMG00000177875
208998_at	UCP2	7351	Hs.80658 /// Hs.95162	ENSG00000175567 /// OTTHUMG00000168095
209024_s_at	SYNCRIP	10492	Hs.485877 /// Hs.571177 /// Hs.602341 /// Hs.609969 /// Hs.715430	ENSG00000135316 /// ENSG00000234241 /// OTTHUMG00000015141 /// OTTHUMG00000031830
209041_s_at	UBE2G2	7327	Hs.529420 /// Hs.701398	ENSG00000184787 /// OTTHUMG00000089179
209100_at	IFRD2	7866	Hs.743323	ENSG00000214706 /// ENSG00000263093 /// OTTHUMG00000156935 /// OTTHUMG00000181606
209104_s_at	NHP2	55651	Hs.744074	ENSG00000145912 /// OTTHUMG00000130886
209143_s_at	CLNS1A	1207	Hs.430733 /// Hs.656608	ENSG00000074201 /// OTTHUMG00000165143
209146_at	MSMO1	6307	Hs.105269	ENSG00000052802 /// OTTHUMG00000161126
209152_s_at	TCF3	6929	Hs.371282 /// Hs.741355	ENSG00000071564 /// OTTHUMG00000180031
209218_at	SQLE	6713	Hs.597714 /// Hs.71465	ENSG00000104549 /// OTTHUMG00000164990
209259_s_at	SMC3	9126	Hs.24485 /// Hs.678733	ENSG00000108055 /// OTTHUMG00000019042
209337_at	PSIP1	11168	Hs.575668 /// Hs.658434	ENSG00000164985 /// OTTHUMG00000021021
209340_at	UAP1	6675	Hs.492859 /// Hs.598015	ENSG00000117143 /// OTTHUMG00000034419
209406_at	BAG2	9532	Hs.55220 /// Hs.744440 /// Hs.745046	ENSG00000112208 /// OTTHUMG00000014919
209433_s_at	PPAT	5471	Hs.331420 /// Hs.603588 /// Hs.664052 /// Hs.708542 /// Hs.717743	ENSG00000128059 /// OTTHUMG00000128842
209434_s_at	PPAT	5471	Hs.331420 /// Hs.603588 /// Hs.664052 /// Hs.708542 /// Hs.717743	ENSG00000128059 /// OTTHUMG00000128842
209444_at	RAP1GDS1	5910	Hs.132858 /// Hs.701182	ENSG00000138698 /// OTTHUMG00000160987
209461_x_at	WDR18	57418	Hs.325321	ENSG00000065268 /// OTTHUMG00000181903
209527_at	EXOSC2	23404	Hs.654643	ENSG00000130713 /// OTTHUMG00000020811
209537_at	EXTL2	2135	Hs.357637 /// Hs.617053 /// Hs.713048	ENSG00000162694 /// OTTHUMG00000011814
209567_at	RRS1	23212	Hs.71827	ENSG00000179041 /// OTTHUMG00000164765
209577_at	PCYT2	5833	Hs.569843	ENSG00000185813 /// OTTHUMG00000177956
209608_s_at	ACAT2	39	Hs.571037	ENSG00000120437 /// OTTHUMG00000015935
209610_s_at	SLC1A4	6509	Hs.654352	ENSG00000115902 /// OTTHUMG00000129537
209645_s_at	ALDH1B1	219	Hs.436219 /// Hs.743532	ENSG00000137124 /// OTTHUMG00000019938
209669_s_at	SERBP1	26135	Hs.530412 /// Hs.608209 /// Hs.610775 /// Hs.667088 /// Hs.744650	ENSG00000142864 /// OTTHUMG00000009372
209813_x_at	TARP	445347	Hs.534032 /// Hs.620930 /// Hs.731375	ENSG00000211689 /// ENSG00000227191 /// OTTHUMG00000155215 /// OTTHUMG00000155219
209879_at	SELPLG	6404	Hs.591014	ENSG00000110876 /// OTTHUMG00000169411
209893_s_at	FUT4	2526	Hs.390420	ENSG00000196371 /// OTTHUMG00000167795
209900_s_at	SLC16A1	6566	Hs.713862 /// Hs.75231	ENSG00000155380 /// OTTHUMG00000012129
210010_s_at	SLC25A1	6576	Hs.111024	ENSG00000100075 /// ENSG00000268928 /// OTTHUMG00000150123
210254_at	MS4A3	932	Hs.99960	ENSG00000149516 /// OTTHUMG00000167380
210396_s_at	BOLA2 /// LOC101060252 /// LOC101060455 /// LOC440354 /// LOC595101	440354 /// 552900 /// 595101 /// 101060252 /// 101060455	Hs.552700 /// Hs.607071 /// Hs.654650 /// Hs.655267 /// Hs.730424	ENSG00000183604 /// ENSG00000254634 /// ENSG00000261740 /// OTTHUMG00000166915 /// OTTHUMG00000176715
210473_s_at	GPR125	166647	Hs.737680 /// Hs.99195	ENSG00000152990 /// OTTHUMG00000160926
210506_at	FUT7	2529	Hs.457	ENSG00000180549 /// OTTHUMG00000020964
210567_s_at	SKP2	6502	Hs.23348 /// Hs.658694	ENSG00000145604 /// OTTHUMG00000131106
210612_s_at	SYNJ2	8871	Hs.434494 /// Hs.616825	ENSG00000078269 /// OTTHUMG00000015904
210613_s_at	SYNGR1	9145	Hs.216226	ENSG00000100321 /// OTTHUMG00000030978
210653_s_at	BCKDHB	594	Hs.594142 /// Hs.654441	ENSG00000083123 /// OTTHUMG00000016430
210691_s_at	CACYBP	27101	Hs.508524 /// Hs.614328	ENSG00000116161 /// OTTHUMG00000034941
210766_s_at	CSE1L	1434	Hs.602379 /// Hs.623538 /// Hs.90073	ENSG00000124207 /// OTTHUMG00000033046
210776_x_at	TCF3	6929	Hs.371282 /// Hs.741355	ENSG00000071564 /// OTTHUMG00000180031
210779_x_at	GEMIN2	8487	Hs.652307 /// Hs.722259	ENSG00000092208 /// OTTHUMG00000028816
210783_x_at	CLEC11A	6320	Hs.512680	ENSG00000105472 /// OTTHUMG00000182866
210825_s_at	PEBP1	5037	Hs.433863	ENSG00000089220 /// OTTHUMG00000168860
210943_s_at	LYST	1130	Hs.532411	ENSG00000143669 /// OTTHUMG00000040527
210950_s_at	FDFT1	2222	Hs.593928 /// Hs.733088	ENSG00000079459 /// OTTHUMG00000090801
210976_s_at	PFKM	5213	Hs.75160	ENSG00000152556 /// OTTHUMG00000169898
210983_s_at	MCM7	4176	Hs.438720	ENSG00000166508 /// OTTHUMG00000154671
211042_x_at	MCAM	4162	Hs.599039	---
211048_s_at	PDIA4	9601	Hs.593793 /// Hs.93659	ENSG00000155660 /// OTTHUMG00000150248
211144_x_at	TARP /// TRGC2	6967 /// 445347	Hs.534032 /// Hs.620930 /// Hs.731375	ENSG00000211689 /// ENSG00000227191 /// OTTHUMG00000155215 /// OTTHUMG00000155219
211450_s_at	MSH6	2956	Hs.445052 /// Hs.733502	ENSG00000116062 /// OTTHUMG00000129129
211501_s_at	EIF3B	8662	Hs.371001 /// Hs.730066	ENSG00000106263 /// OTTHUMG00000022839
211623_s_at	FBL	2091	Hs.299002 /// Hs.626441	ENSG00000105202 /// OTTHUMG00000182581
211709_s_at	CLEC11A	6320	Hs.512680	ENSG00000105472 /// OTTHUMG00000182866
211713_x_at	KIAA0101	9768	Hs.81892	ENSG00000166803 /// OTTHUMG00000133017
211747_s_at	LSM5	23658	Hs.424908	ENSG00000106355 /// OTTHUMG00000022913
211761_s_at	CACYBP	27101	Hs.508524 /// Hs.614328	ENSG00000116161 /// OTTHUMG00000034941
211941_s_at	PEBP1	5037	Hs.433863	ENSG00000089220 /// OTTHUMG00000168860
211949_s_at	NOLC1	9221	Hs.523238	ENSG00000166197 /// OTTHUMG00000018944
211951_at	NOLC1	9221	Hs.523238	ENSG00000166197 /// OTTHUMG00000018944
211953_s_at	IPO5	3843	Hs.613802 /// Hs.643743 /// Hs.712598 /// Hs.715536	ENSG00000065150 /// OTTHUMG00000017244
211986_at	AHNAK	79026	Hs.502756 /// Hs.703348	ENSG00000124942 /// OTTHUMG00000167558
212027_at	RBM25	58517	Hs.531106 /// Hs.598430 /// Hs.602636 /// Hs.607781	ENSG00000119707 /// OTTHUMG00000167540
212033_at	RBM25	58517	Hs.531106 /// Hs.598430 /// Hs.602636 /// Hs.607781	ENSG00000119707 /// OTTHUMG00000167540
212064_x_at	MAZ	4150	Hs.23650 /// Hs.708601 /// Hs.743882	ENSG00000103495 /// OTTHUMG00000132119
212071_s_at	SPTBN1	6711	Hs.503178 /// Hs.598753 /// Hs.601295 /// Hs.625136 /// Hs.629983 /// Hs.705692 /// Hs.732136	ENSG00000115306 /// OTTHUMG00000133746
212110_at	SLC39A14	23516	Hs.491232 /// Hs.594244 /// Hs.611826	ENSG00000104635 /// OTTHUMG00000097791
212115_at	HN1L	90861	Hs.513261 /// Hs.578239 /// Hs.678409	ENSG00000206053 /// OTTHUMG00000047859
212142_at	MCM4	4173	Hs.460184 /// Hs.629265	ENSG00000104738 /// OTTHUMG00000164205
212145_at	MRPS27	23107	Hs.482491 /// Hs.602490	ENSG00000113048 /// OTTHUMG00000100951
212217_at	PREPL	9581	Hs.444349 /// Hs.676222	ENSG00000138078 /// OTTHUMG00000152791
212218_s_at	FASN	2194	Hs.83190	ENSG00000169710 /// OTTHUMG00000178527
212279_at	TMEM97	27346	Hs.199695	ENSG00000109084 /// ENSG00000262046 /// OTTHUMG00000132497 /// OTTHUMG00000181676
212281_s_at	TMEM97	27346	Hs.199695	ENSG00000109084 /// ENSG00000262046 /// OTTHUMG00000132497 /// OTTHUMG00000181676
212282_at	TMEM97	27346	Hs.199695	ENSG00000109084 /// ENSG00000262046 /// OTTHUMG00000132497 /// OTTHUMG00000181676
212290_at	SLC7A1	6541	Hs.14846 /// Hs.604662	ENSG00000139514 /// OTTHUMG00000016658
212296_at	PSMD14	10213	Hs.740477	ENSG00000115233 /// OTTHUMG00000153882
212333_at	FAM98A	25940	Hs.468140 /// Hs.699929	ENSG00000119812 /// OTTHUMG00000152152
212386_at	TCF4	6925	Hs.599356 /// Hs.605153 /// Hs.606264 /// Hs.624776 /// Hs.713740 /// Hs.719509 /// Hs.742885	ENSG00000196628 /// OTTHUMG00000132713
212413_at	2006-09-01	23157	Hs.496666 /// Hs.598119	ENSG00000125354 /// OTTHUMG00000022280
212414_s_at	GLYR1 /// SEPT6	23157 /// 84656	Hs.387255 /// Hs.496666 /// Hs.598119	ENSG00000125354 /// OTTHUMG00000022280
212415_at	2006-09-01	23157	Hs.496666 /// Hs.598119	ENSG00000125354 /// OTTHUMG00000022280
212424_at	PDCD11	22984	Hs.239499 /// Hs.701461	ENSG00000148843 /// OTTHUMG00000018988
212499_s_at	FCF1 /// MAPK1IP1L	51077 /// 93487	Hs.579828 /// Hs.594338	ENSG00000119616 /// OTTHUMG00000171480
212510_at	GPD1L	23171	Hs.622121 /// Hs.82432	ENSG00000152642 /// OTTHUMG00000155846
212563_at	BOP1	23246	Hs.645279 /// Hs.730184	ENSG00000170727 /// ENSG00000204775 /// ENSG00000261236 /// OTTHUMG00000165111 /// OTTHUMG00000174603
212566_at	MAP4	4134	Hs.517949	ENSG00000047849 /// OTTHUMG00000156828
212693_at	MDN1	23195	Hs.529948 /// Hs.642289 /// Hs.707011 /// Hs.728334	ENSG00000112159 /// OTTHUMG00000015213
212751_at	UBE2N	7334	Hs.524630 /// Hs.610461 /// Hs.619366 /// Hs.705677	ENSG00000177889 /// OTTHUMG00000170156
212810_s_at	SLC1A4	6509	Hs.654352	ENSG00000115902 /// OTTHUMG00000129537
212846_at	RRP1B	23076	Hs.565725	ENSG00000160208 /// OTTHUMG00000086872
212847_at	---	---	Hs.707742	---
212906_at	GRAMD1B	57476	Hs.144725 /// Hs.732509	ENSG00000023171 /// OTTHUMG00000166004
212922_s_at	SMYD2	56950	Hs.66170 /// Hs.731769	ENSG00000143499 /// OTTHUMG00000037066
212996_s_at	URB1	9875	Hs.473611	ENSG00000142207 /// OTTHUMG00000064919
213005_s_at	KANK1	23189	Hs.306764 /// Hs.608989 /// Hs.740869	ENSG00000107104 /// OTTHUMG00000019434
213092_x_at	DNAJC9	23234	Hs.732485	ENSG00000213551 /// ENSG00000235036 /// OTTHUMG00000018461 /// OTTHUMG00000031874
213129_s_at	GCSH /// LOC101060817	2653 /// 101060817	Hs.488363 /// Hs.546256 /// Hs.730564	ENSG00000140905 /// OTTHUMG00000137626
213132_s_at	MCAT	27349	Hs.349111	ENSG00000100294 /// OTTHUMG00000150704
213133_s_at	GCSH /// LOC101060817	2653 /// 101060817	Hs.488363 /// Hs.546256 /// Hs.730564	ENSG00000140905 /// ENSG00000224837 /// OTTHUMG00000034577 /// OTTHUMG00000137626
213262_at	SACS	26278	Hs.159492 /// Hs.619032 /// Hs.694491	ENSG00000151835 /// OTTHUMG00000016562
213302_at	PFAS	5198	Hs.573976 /// Hs.623475	ENSG00000178921 /// OTTHUMG00000108188
213395_at	MLC1	23209	Hs.517729 /// Hs.627639	ENSG00000100427 /// OTTHUMG00000150236
213416_at	ITGA4	3676	Hs.440955	---
213427_at	RPP40	10799	Hs.511756 /// Hs.624959	ENSG00000124787 /// OTTHUMG00000014168
213523_at	CCNE1	898	Hs.244723 /// Hs.609943	ENSG00000105173 /// OTTHUMG00000177626
213562_s_at	SQLE	6713	Hs.597714 /// Hs.71465	ENSG00000104549 /// OTTHUMG00000164990
213577_at	SQLE	6713	Hs.597714 /// Hs.71465	ENSG00000104549 /// OTTHUMG00000164990
213701_at	C12orf29	91298	Hs.591009 /// Hs.603969 /// Hs.607970	ENSG00000133641 /// OTTHUMG00000169870
213725_x_at	XYLT1	64131	Hs.22907 /// Hs.627781	ENSG00000103489 /// OTTHUMG00000129975
213737_x_at	GOLGA8I /// GOLGA8O	283796 /// 728047	Hs.375441 /// Hs.50787 /// Hs.537247 /// Hs.540397 /// Hs.547454 /// Hs.562625	ENSG00000153666 /// ENSG00000269930 /// OTTHUMG00000129149 /// OTTHUMG00000183912
213787_s_at	EBP	10682	Hs.30619	ENSG00000147155 /// ENSG00000268394 /// OTTHUMG00000034482
213848_at	DUSP7	1849	Hs.591664	ENSG00000164086 /// OTTHUMG00000157819
214011_s_at	NOP16	51491	Hs.696283	ENSG00000048162 /// OTTHUMG00000163186
214039_s_at	LAPTM4B	55353	Hs.492314	ENSG00000104341 /// OTTHUMG00000164740
214214_s_at	C1QBP	708	Hs.555866	ENSG00000108561 /// OTTHUMG00000177875
214240_at	GAL	51083	Hs.278959 /// Hs.616268	ENSG00000069482 /// OTTHUMG00000167890
214359_s_at	HSP90AB1	3326	Hs.509736 /// Hs.608245	ENSG00000096384 /// OTTHUMG00000014761
214484_s_at	SIGMAR1	10280	Hs.522087	ENSG00000147955 /// OTTHUMG00000019829
214575_s_at	AZU1	566	Hs.72885	ENSG00000172232 /// OTTHUMG00000181897
214582_at	PDE3B	5140	Hs.445711	---
214794_at	PA2G4	5036	Hs.524498 /// Hs.708887	ENSG00000170515 /// OTTHUMG00000170173
214948_s_at	TMF1	7110	Hs.530171	---
215123_at	LOC613037 /// NPIPB11 /// NPIPB3 /// NPIPB4 /// NPIPB5	23117 /// 440345 /// 613037 /// 728888 /// 100132247	Hs.611072 /// Hs.632865 /// Hs.648403 /// Hs.654805 /// Hs.694611 /// Hs.720286 /// Hs.729431	ENSG00000169246 /// ENSG00000185864 /// ENSG00000243716 /// OTTHUMG00000163506 /// OTTHUMG00000163555 /// OTTHUMG00000163573
215380_s_at	GGCT	79017	Hs.530024	ENSG00000006625 /// OTTHUMG00000128593
215438_x_at	GSPT1	2935	Hs.528780 /// Hs.653493 /// Hs.694140 /// Hs.712597	ENSG00000103342 /// OTTHUMG00000172956
215450_at	SNRPE	6635	Hs.654418	---
215780_s_at	SET /// SETP4	6418 /// 642869	Hs.436687 /// Hs.648339 /// Hs.717381	ENSG00000119335 /// ENSG00000237211 /// ENSG00000240489 /// OTTHUMG00000020755 /// OTTHUMG00000021927 /// OTTHUMG00000158545
215806_x_at	TARP /// TRGC2	6967 /// 445347	Hs.534032 /// Hs.620930 /// Hs.731375	ENSG00000211689 /// ENSG00000227191 /// OTTHUMG00000155215 /// OTTHUMG00000155219
216075_at	---	---	---	---
216212_s_at	DKC1 /// MIR644B /// SNORA56	1736 /// 677835 /// 100847052	Hs.4747	ENSG00000130826 /// ENSG00000268226 /// OTTHUMG00000024242
216237_s_at	MCM5	4174	Hs.517582 /// Hs.607034 /// Hs.659728	ENSG00000100297 /// OTTHUMG00000150961
216397_s_at	BOP1	23246	Hs.645279 /// Hs.730184	ENSG00000170727 /// ENSG00000204775 /// ENSG00000261236 /// OTTHUMG00000165111 /// OTTHUMG00000174603
216607_s_at	CYP51A1 /// LRRD1	1595 /// 401387	Hs.417077 /// Hs.602628 /// Hs.671729	ENSG00000001630 /// ENSG00000233588 /// ENSG00000240720 /// OTTHUMG00000016651 /// OTTHUMG00000131131 /// OTTHUMG00000155861
216640_s_at	PDIA6	10130	Hs.212102 /// Hs.739130 /// Hs.739169 /// Hs.739363	ENSG00000143870 /// OTTHUMG00000090479
216705_s_at	ADA	100	Hs.654536 /// Hs.705972	ENSG00000196839 /// OTTHUMG00000033081
216920_s_at	TARP /// TRGC2	6967 /// 445347	Hs.534032 /// Hs.620930 /// Hs.731375	ENSG00000211689 /// ENSG00000227191 /// OTTHUMG00000155215 /// OTTHUMG00000155219
216945_x_at	PASK	23178	Hs.397891 /// Hs.595204	ENSG00000115687 /// OTTHUMG00000133392
216953_s_at	WT1	7490	Hs.591980 /// Hs.606557	ENSG00000184937 /// OTTHUMG00000039556
216981_x_at	SPN	6693	Hs.595610 /// Hs.632188	ENSG00000197471 /// OTTHUMG00000097765
217191_x_at	COX6CP1 /// COX6CP1	---	---	ENSG00000260318 /// OTTHUMG00000172958
217457_s_at	RAP1GDS1	5910	Hs.132858 /// Hs.701182	ENSG00000138698 /// OTTHUMG00000160987
217724_at	SERBP1	26135	Hs.530412 /// Hs.608209 /// Hs.610775 /// Hs.667088 /// Hs.744650	ENSG00000142864 /// OTTHUMG00000009372
217791_s_at	ALDH18A1	5832	Hs.500645 /// Hs.596764	ENSG00000059573 /// OTTHUMG00000018815
217809_at	BZW2	28969	Hs.487635 /// Hs.741816	ENSG00000136261 /// OTTHUMG00000130755
217850_at	GNL3 /// SNORD19B	26354 /// 100113381	Hs.313544 /// Hs.600457	ENSG00000163938 /// OTTHUMG00000158752
217871_s_at	MIF	4282	Hs.407995	ENSG00000240972 /// OTTHUMG00000150773
217884_at	NAT10	55226	Hs.577281	ENSG00000135372 /// OTTHUMG00000166249
217968_at	TSSC1	7260	Hs.502770	ENSG00000032389 /// OTTHUMG00000090329
217973_at	DCXR	51181	Hs.9857	ENSG00000169738 /// OTTHUMG00000178483
217980_s_at	MRPL16	54948	Hs.530734	ENSG00000166902 /// OTTHUMG00000167410
218051_s_at	NT5DC2	64943	Hs.84753	ENSG00000168268 /// OTTHUMG00000158626
218076_s_at	ARHGAP17	55114	Hs.373793 /// Hs.596568	ENSG00000140750 /// ENSG00000256439 /// OTTHUMG00000177372
218081_at	C20orf27	54976	Hs.274422	ENSG00000101220 /// OTTHUMG00000031753
218096_at	AGPAT5	55326	Hs.624002 /// Hs.659271 /// Hs.672875	ENSG00000155189 /// OTTHUMG00000163656
218100_s_at	IFT57	55081	Hs.412196 /// Hs.603921 /// Hs.605919	ENSG00000114446 /// OTTHUMG00000159223
218156_s_at	TSR1	55720	Hs.388170	ENSG00000167721 /// OTTHUMG00000177636
218168_s_at	ADCK3	56997	Hs.118241	ENSG00000163050 /// OTTHUMG00000037621
218170_at	ISOC1	51015	Hs.483296	ENSG00000066583 /// OTTHUMG00000163144
218187_s_at	C8orf33	65265	Hs.169615	ENSG00000182307 /// OTTHUMG00000165256
218188_s_at	TIMM13	26517	Hs.75056	ENSG00000099800 /// OTTHUMG00000180432
218194_at	REXO2	25996	Hs.677190 /// Hs.714231 /// Hs.740182	ENSG00000076043 /// OTTHUMG00000168271
218199_s_at	NOL6	65083	Hs.493709 /// Hs.634250	ENSG00000165271 /// OTTHUMG00000000394
218239_s_at	GTPBP4	23560	Hs.215766 /// Hs.596196 /// Hs.9270	ENSG00000107937 /// OTTHUMG00000017538
218269_at	DROSHA	29102	Hs.97997	ENSG00000113360 /// OTTHUMG00000161976
218305_at	IPO4	79711	Hs.411865	ENSG00000196497 /// OTTHUMG00000028801
218331_s_at	FAM208B	54906	Hs.610717	ENSG00000108021 /// OTTHUMG00000017605
218332_at	BEX1	55859	Hs.334370	ENSG00000133169 /// OTTHUMG00000022708
218350_s_at	GMNN	51053	Hs.234896	ENSG00000112312 /// OTTHUMG00000014363
218435_at	DNAJC15	29103	Hs.438830	ENSG00000120675 /// OTTHUMG00000016813
218437_s_at	LZTFL1	54585	Hs.174746 /// Hs.30824 /// Hs.600410 /// Hs.602697 /// Hs.637037 /// Hs.739270	ENSG00000163818 /// OTTHUMG00000133452
218460_at	HEATR2	54919	Hs.535896	ENSG00000164818 /// OTTHUMG00000151416
218461_at	GPN3	51184	Hs.634680 /// Hs.713858	ENSG00000111231 /// OTTHUMG00000169524
218477_at	TMEM14A	28978	Hs.94896	ENSG00000096092 /// OTTHUMG00000014856
218494_s_at	SLC2A4RG	56731	Hs.435126	ENSG00000125520 /// OTTHUMG00000032997
218512_at	WDR12	55759	Hs.73291	ENSG00000138442 /// OTTHUMG00000132855
218557_at	NIT2	56954	Hs.439152 /// Hs.604432	ENSG00000114021 /// OTTHUMG00000159066
218585_s_at	DTL	51514	Hs.606773 /// Hs.656473	ENSG00000143476 /// OTTHUMG00000037133
218590_at	C10orf2	56652	Hs.22678	ENSG00000107815 /// OTTHUMG00000018917
218605_at	TFB2M	64216	Hs.7395	ENSG00000162851 /// OTTHUMG00000040091
218710_at	TTC27	55622	Hs.468125 /// Hs.664352	ENSG00000018699 /// OTTHUMG00000152134
218788_s_at	SMYD3	64754	Hs.567571 /// Hs.677453	ENSG00000185420 /// OTTHUMG00000040508
218830_at	RPL26L1	51121	Hs.546390	ENSG00000037241 /// OTTHUMG00000130517
218859_s_at	ESF1	51575	Hs.369284 /// Hs.606424	ENSG00000089048 /// OTTHUMG00000031906
218875_s_at	FBXO5	26271	Hs.520506 /// Hs.713801	ENSG00000112029 /// OTTHUMG00000015854
218877_s_at	TRMT11	60487	Hs.404186 /// Hs.607514	ENSG00000066651 /// OTTHUMG00000015515
218882_s_at	WDR3	10885	Hs.310809 /// Hs.703048	ENSG00000065183 /// OTTHUMG00000012197
218883_s_at	MLF1IP	79682	Hs.575032	ENSG00000151725 /// OTTHUMG00000160499
218886_at	PAK1IP1	55003	Hs.310231	ENSG00000111845 /// OTTHUMG00000014245
218889_at	NOC3L	64318	Hs.603825 /// Hs.74899	ENSG00000173145 /// OTTHUMG00000018788
218893_at	ISOC2	79763	Hs.467306	ENSG00000063241 /// OTTHUMG00000180830
218921_at	SIGIRR	59307	Hs.501624	ENSG00000185187 /// OTTHUMG00000165412
218927_s_at	CHST12	55501	Hs.213088 /// Hs.743584 /// Hs.744987	ENSG00000136213 /// OTTHUMG00000023849
218976_at	DNAJC12	56521	Hs.260720	ENSG00000108176 /// OTTHUMG00000018339
218981_at	ACN9	57001	Hs.592269 /// Hs.599537	ENSG00000196636 /// OTTHUMG00000154064
218984_at	PUS7	54517	Hs.520619 /// Hs.604162	ENSG00000091127 /// OTTHUMG00000157399
218997_at	POLR1E	64425	Hs.591087	ENSG00000137054 /// OTTHUMG00000019920
219000_s_at	DSCC1	79075	Hs.315167 /// Hs.700072	ENSG00000136982 /// OTTHUMG00000165010
219014_at	PLAC8	51316	Hs.546392 /// Hs.653720	ENSG00000145287 /// OTTHUMG00000130294
219031_s_at	NIP7	51388	Hs.585728 /// Hs.744220	ENSG00000132603 /// OTTHUMG00000137568
219037_at	RRP15	51018	Hs.609251 /// Hs.615137 /// Hs.616333 /// Hs.660109	ENSG00000067533 /// OTTHUMG00000039494
219083_at	SHQ1	55164	Hs.606584 /// Hs.660847 /// Hs.714543	ENSG00000144736 /// OTTHUMG00000158814
219098_at	MYBBP1A	10514	Hs.701718	ENSG00000132382 /// OTTHUMG00000090747
219105_x_at	ORC6	23594	Hs.49760 /// Hs.630242	ENSG00000091651 /// OTTHUMG00000132539
219110_at	GAR1	54433	Hs.606828 /// Hs.69851	ENSG00000109534 /// OTTHUMG00000161108
219158_s_at	NAA15	80155	Hs.555985 /// Hs.603572 /// Hs.735025 /// Hs.741801 /// Hs.745047	ENSG00000164134 /// OTTHUMG00000137363
219169_s_at	TFB1M	51106	Hs.279908	ENSG00000029639 /// OTTHUMG00000015881
219218_at	BAHCC1	57597	Hs.514580	ENSG00000171282 /// ENSG00000266074 /// OTTHUMG00000177953
219258_at	TIPIN	54962	Hs.744308	ENSG00000075131 /// OTTHUMG00000133188
219275_at	PDCD5	9141	Hs.443831 /// Hs.599519 /// Hs.609345 /// Hs.613550 /// Hs.684085	ENSG00000105185 /// OTTHUMG00000180224
219279_at	DOCK10	55619	Hs.46578	---
219347_at	NUDT15	55270	Hs.144407	ENSG00000136159 /// OTTHUMG00000016890
219419_at	RBFA	79863	Hs.728931 /// Hs.735645	ENSG00000101546 /// OTTHUMG00000132923
219497_s_at	BCL11A	53335	Hs.370549 /// Hs.600137 /// Hs.600805 /// Hs.628999	ENSG00000119866 /// OTTHUMG00000129420
219559_at	SLC17A9	63910	Hs.512686	ENSG00000101194 /// OTTHUMG00000032951
219581_at	TSEN2	80746	Hs.335550 /// Hs.629514	ENSG00000154743 /// OTTHUMG00000129765
219644_at	CCDC41	51134	Hs.279209 /// Hs.613232	ENSG00000173588 /// OTTHUMG00000170242
219956_at	GALNT6	11226	Hs.505575	ENSG00000139629
220007_at	METTL8	79828	Hs.135146	ENSG00000123600 /// OTTHUMG00000132261
220083_x_at	UCHL5	51377	Hs.145469	ENSG00000116750 /// OTTHUMG00000035561
220085_at	HELLS	3070	Hs.463677 /// Hs.599954 /// Hs.655830 /// Hs.721731	ENSG00000119969 /// OTTHUMG00000018793
220116_at	KCNN2	3781	Hs.606380 /// Hs.98280	ENSG00000080709 /// OTTHUMG00000128836
220306_at	FAM46C	54855	Hs.356216 /// Hs.610910	ENSG00000183508 /// OTTHUMG00000013703
220570_at	RETN	56729	Hs.283091	ENSG00000104918 /// OTTHUMG00000182503
220612_at	---	---	Hs.655345	---
220647_s_at	COA4	51287	Hs.475387 /// Hs.738115	ENSG00000181924 /// OTTHUMG00000168061
220651_s_at	MCM10	55388	Hs.198363	ENSG00000065328 /// OTTHUMG00000017694
220688_s_at	MRTO4	51154	Hs.463797	ENSG00000053372 /// OTTHUMG00000002496
220865_s_at	PDSS1	23590	Hs.558468	ENSG00000148459 /// OTTHUMG00000017844
220892_s_at	PSAT1	29968	Hs.494261	ENSG00000135069 /// OTTHUMG00000020066
221004_s_at	ITM2C	81618	Hs.111577	ENSG00000135916 /// OTTHUMG00000133219
221238_at	HMGN5	79366	Hs.282204	ENSG00000198157 /// OTTHUMG00000021911
221249_s_at	FAM117A	81558	Hs.514308	ENSG00000121104 /// OTTHUMG00000161696
221428_s_at	TBL1XR1	79718	Hs.622385 /// Hs.714201 /// Hs.715026 /// Hs.744001	ENSG00000177565 /// OTTHUMG00000157140
221434_s_at	SLIRP	81892	Hs.655105	ENSG00000119705 /// OTTHUMG00000171526
221649_s_at	PPAN /// PPAN-P2RY11	56342 /// 692312	Hs.14468	ENSG00000130810 /// OTTHUMG00000156826
221652_s_at	ASUN	55726	Hs.505077 /// Hs.596685	ENSG00000064102 /// OTTHUMG00000169193
221712_s_at	WDR74	54663	Hs.654620 /// Hs.719999	ENSG00000133316 /// OTTHUMG00000167695
221766_s_at	FAM46A	55603	Hs.10784 /// Hs.520241	ENSG00000112773 /// OTTHUMG00000015097
221931_s_at	SEH1L	81929	Hs.301048 /// Hs.594046 /// Hs.708212 /// Hs.731967	ENSG00000085415 /// OTTHUMG00000181909
221970_s_at	NOL11	25926	Hs.463936	ENSG00000130935 /// OTTHUMG00000179777
221987_s_at	TSR1	55720	Hs.388170	ENSG00000167721 /// OTTHUMG00000177636
222011_s_at	SNORA29 /// TCP1	6950 /// 677812	Hs.363137 /// Hs.743896	ENSG00000120438 /// OTTHUMG00000015937
222036_s_at	MCM4	4173	Hs.460184 /// Hs.629265	ENSG00000104738 /// OTTHUMG00000164205
222037_at	MCM4	4173	Hs.460184 /// Hs.629265	ENSG00000104738 /// OTTHUMG00000164205
222056_s_at	FAHD2A	51011	Hs.531247 /// Hs.546387	ENSG00000115042 /// OTTHUMG00000130397
222104_x_at	GTF2H3	2967	Hs.355348 /// Hs.599503 /// Hs.627290	ENSG00000111358 /// OTTHUMG00000168697
222252_x_at	UBQLN4	56893	---	---
222382_x_at	NUP205	23165	Hs.632299 /// Hs.743250	ENSG00000155561 /// OTTHUMG00000155497
33767_at	NEFH	4744	Hs.198760 /// Hs.552813 /// Hs.605984 /// Hs.640053	ENSG00000100285 /// OTTHUMG00000151155
53071_s_at	OGFOD3	79701	Hs.187505 /// Hs.679963	ENSG00000181396 /// OTTHUMG00000178679
57082_at	LDLRAP1	26119	Hs.590911 /// Hs.617589	ENSG00000157978 /// OTTHUMG00000007386
63009_at	SHQ1	55164	Hs.606584 /// Hs.660847 /// Hs.714543	ENSG00000144736 /// OTTHUMG00000158814
65588_at	SNHG17	388796	Hs.400876	ENSG00000196756 /// OTTHUMG00000032442
